# Supplementary material for: Comprehensive comparison of potential flavor-active peptides, amino acids and pigments accumulation in different altitudes cultivated albino teas
Source: Food Chem X. 2025 Jul 3;29:102722. doi: 10.1016/j.fochx.2025.102722 (PMC12272920; doi:10.1016/j.fochx.2025.102722)
Supplement: Supplementary material 2 — Table S2 Identified water-soluble peptides in ‘Baiye 1’ collected from low and high altitudes. [file mmc2.xlsx]

## Sheet: Low altitude-FLs
									Peak area
Sample	Scan	Peptide	Tag length	ALC (%)	Length	m/z	z	RT	L_FLs1	L_FLs2	L_FLs3	Avr.	SD	Mass	ppm	local confidence (%)	mode	tag(>=0.0%)	Feature Id
L-FL	34123	AAYLL	5	99.1	5	550.325	1	56.9857	982556	967818	985038	978471	9308.49	549.316	2.1	99 99 100 100 99	HCD	AAYLL	21631
L-FL	40581	ADAYGFGLQ	9	99.4	9	941.437	1	68.343	1.8684e+06	1.84037e+06	1.87312e+06	1.86063e+06	17700.7	940.429	0.9	97 98 99 100 100 100 100 100 100	HCD	ADAYGFGLQ	39195
L-FL	39953	AEFF	4	99.1	4	513.236	1	56.5765	179915	177216	180369	179167	1704.47	512.227	4	98 98 100 100	HCD	AEFF	22477
L-FL	16361	AEFVEVTK	8	100	8	461.748	2	23.7847	6938094	6.83402e+06	6.95561e+06	6.90924e+06	65729.8	921.481	1.2	100 100 100 100 100 100 100 100	HCD	AEFVEVTK	15461
L-FL	13168	ALDVTPPR	8	99.3	8	434.748	2	23.1703	737542	726479	739404	734475	6987.29	867.481	0.3	99 99 100 100 100 99 98 100	HCD	ALDVTPPR	7827
L-FL	29717	ALLY	4	99.3	4	479.287	1	49.339	524111	516250	525435	521932	4965.3	478.279	2.2	99 98 100 100	HCD	ALLY	13558
L-FL	33157	APLPLG	6	99.8	6	567.353	1	46.7697	1716567	1.69082e+06	1.7209e+06	1.70943e+06	16262.3	566.343	5.4	100 100 100 100 100 100	HCD	APLPLG	28623
L-FL	7762	APPGPPPE	8	99.1	8	381.195	2	14.47	829754	817308	831850	826304	7860.88	760.375	0.2	98 98 99 98 99 100 100 100	HCD	APPGPPPE	2502
L-FL	37877	APPTP	5	99	5	482.26	1	62.9049	14965847	1.47414e+07	1.50036e+07	1.49036e+07	141783	481.254	-2.2	96 100 100 100 100	HCD	APPTP	13940
L-FL	32338	AYLL	4	99.9	4	479.288	1	53.6244	2.70668e+06	2.66608e+06	2.71351e+06	2.69542e+06	25642.4	478.279	2.4	100 100 100 100	HCD	AYLL	13561
L-FL	15546	DERGGGLPLPK	11	99	11	380.212	3	22.9629	4.27861e+06	4.21443e+06	4.28942e+06	4.26082e+06	40534.5	1137.61	-0.1	99 99 98 97 97 99 100 100 100 100 100	HCD	DERGGGLPLPK	3716
L-FL	64254	DFLF	4	99.4	4	541.266	1	100.22	682262	672028	683985	679425	6463.58	540.258	1.3	99 98 100 100	HCD	DFLF	25739
L-FL	29236	DPWEP	5	99.2	5	643.276	1	48.2342	321939	317110	322752	320600	3049.97	642.265	6.1	99 98 100 100 99	HCD	DPWEP	29315
L-FL	27471	DTDLLSLK	8	99.5	8	452.755	2	48.2715	566957	558452	568388	564599	5371.2	903.491	4.3	98 98 100 100 100 100 100 100	HCD	DTDLLSLK	10827
L-FL	4931	EAEAQKTESVDNEGE	15	99.1	15	818.354	2	8.9759	214947	211723	215490	214053	2036.35	1634.69	1.7	99 99 100 99 97 98 97 98 99 100 100 100 100 100 100	HCD	EAEAQKTESVDNEGE	43511
L-FL	39870	EAFF	4	99.2	4	513.236	1	56.5765	179915	177216	180369	179167	1704.47	512.227	4	99 98 100 100	HCD	EAFF	22477
L-FL	11006	EAPKPLV	7	99.7	7	377.229	2	16.5634	3.27766e+06	3.2285e+06	3.28594e+06	3.26404e+06	31051.8	752.443	0.5	99 99 100 100 100 100 100	HCD	EAPKPLV	3400
L-FL	4413	EESSSKSSQPLASKQEK	17	99	17	617.311	3	8.6034	16393125	1.61472e+07	1.64345e+07	1.6325e+07	155304	1848.91	1.8	99 99 100 99 97 97 99 99 96 100 100 100 100 99 99 100 100	HCD	EESSSKSSQPLASKQEK	33608
L-FL	44033	ELVF	4	99.5	4	507.283	1	63.0659	5873847	5.78574e+06	5.88868e+06	5.84942e+06	55647.3	506.274	3.6	99 99 100 100	HCD	ELVF	21811
L-FL	4637	ETESPASDEAGEK	13	99.9	13	675.289	2	8.7608	938490	924413	940860	934587	8891.02	1348.56	1.1	100 100 100 100 100 100 100 100 100 100 100 100 100	HCD	ETESPASDEAGEK	37490
L-FL	13445	FAEAV	5	99.4	5	536.272	1	24.4914	212832	209640	213370	211947	2016.32	535.264	0.7	98 99 100 100 100	HCD	FAEAV	21130
L-FL	27409	FALE	4	99.1	4	479.249	1	38.9683	383664	377909	384633	382068	3634.73	478.243	-1.9	98 98 100 100	HCD	FALE	18010
L-FL	25860	FDLKPVN	7	99.9	7	416.732	2	36.8085	1.34454e+06	1.32437e+06	1.34794e+06	1.33895e+06	12737.8	831.449	0.6	100 100 100 100 100 100 100	HCD	FDLKPVN	8809
L-FL	20972	FEAL	4	99.5	4	479.251	1	37.1735	143556	141403	143918	142959	1360.01	478.243	1.1	99 99 100 100	HCD	FEAL	14285
L-FL	58972	FEFL	4	99.9	4	555.282	1	89.3629	55322944	5.44931e+07	5.54626e+07	5.50929e+07	524116	554.274	0.9	100 100 100 100	HCD	FEFL	27250
L-FL	33028	FGAF	4	99.9	4	441.215	1	46.5127	706211	695618	707994	703274	6690.46	440.206	4.1	100 100 100 100	HCD	FGAF	12126
L-FL	29932	FGGLT	5	99	5	494.262	1	42.0976	1.35437e+06	1.33406e+06	1.35779e+06	1.34874e+06	12831	493.254	1.4	99 98 100 100 99	HCD	FGGLT	20080
L-FL	35827	FLAL	4	99.9	4	463.293	1	63.2489	2.15479e+06	2.12247e+06	2.16023e+06	2.14583e+06	20413.9	462.284	2.8	100 100 100 100	HCD	FLAL	12248
L-FL	50747	FLDNF	5	99.9	5	655.311	1	74.3933	973472	958870	975930	969424	9222.43	654.301	3.3	100 100 100 100 100	HCD	FLDNF	36372
L-FL	53814	FLGLD	5	100	5	564.305	1	79.7353	3.5648e+06	3.51132e+06	3.5738e+06	3.54997e+06	33772	563.295	4.3	100 100 100 100 100	HCD	FLGLD	28243
L-FL	25020	FTLE	4	99	4	509.262	1	35.5735	682457	672220	684180	679619	6465.42	508.253	2.3	99 97 100 100	HCD	FTLE	22014
L-FL	19177	FTLG	4	99	4	437.24	1	34.4715	1.10675e+06	1.09014e+06	1.10954e+06	1.10214e+06	10485	436.232	1.2	100 100 99 97	HCD	FTLG	8715
L-FL	25752	FTTF	4	99.3	4	515.251	1	42.6152	1.30073e+06	1.28122e+06	1.30402e+06	1.29533e+06	12322.8	514.243	2	99 98 100 100	HCD	FTTF	17640
L-FL	38061	FYSAL	5	99.2	5	600.304	1	53.5983	536880	528827	538236	534648	5086.27	599.295	2.5	98 98 100 100 100	HCD	FYSAL	32105
L-FL	41969	GPLW	4	99.8	4	472.257	1	59.4632	1.9697e+06	1.94015e+06	1.97467e+06	1.96151e+06	18660.4	471.248	2.5	100 100 100 100	HCD	GPLW	16930
L-FL	27989	GYLLG	5	99.1	5	522.293	1	49.041	1.96544e+06	1.93595e+06	1.9704e+06	1.95726e+06	18620	521.285	0.6	98 99 100 100 99	HCD	GYLLG	19604
L-FL	30526	GYNVLDDLK	9	99.1	9	518.771	2	50.5733	194363	191447	194854	193555	1841.34	1035.52	3.9	99 99 100 100 99 97 98 100 100	HCD	GYNVLDDLK	17997
L-FL	4898	HDDLDYK	7	99.1	7	453.204	2	8.9759	59024.5	58139.2	59173.6	58779.1	559.184	904.393	0.4	97 99 100 99 99 100 100	HCD	HDDLDYK	14110
L-FL	4409	KGSKAPPPKPEPKPK	15	99.7	15	397.242	4	8.5881	8776423	8.64478e+06	8.79859e+06	8.73993e+06	83145.6	1584.94	3.4	99 99 100 100 100 100 100 100 100 100 100 99 99 100 100	HCD	KGSKAPPPKPEPKPK	6006
L-FL	4520	KGSKPAPPKPEPKPR	15	99.1	15	404.244	4	8.6551	5663152	5.5782e+06	5.67745e+06	5.6396e+06	53651.3	1612.94	3.5	96 92 98 100 100 100 100 100 100 100 100 100 100 100 100	HCD	KGSKPAPPKPEPKPR	7036
L-FL	4535	KSGKPAPPKPEPKPR	15	99.1	15	404.244	4	8.6551	5663152	5.5782e+06	5.67745e+06	5.6396e+06	53651.3	1612.94	3.5	95 94 99 100 100 100 100 100 100 100 100 100 100 100 100	HCD	KSGKPAPPKPEPKPR	7036
L-FL	15596	LADVTPPR	8	99.3	8	434.748	2	22.9736	900027	886526	902299	896284	8526.62	867.481	0.2	99 99 100 100 100 99 98 100	HCD	LADVTPPR	11226
L-FL	51578	LALF	4	99.8	4	463.292	1	75.4205	5547007	5.4638e+06	5.56101e+06	5.52394e+06	52550.9	462.284	0.3	100 100 100 100	HCD	LALF	15691
L-FL	39562	LALL	4	99.9	4	429.307	1	56.1675	1.11608e+06	1.09934e+06	1.1189e+06	1.11144e+06	10573.4	428.3	0.3	100 100 100 100	HCD	LALL	10395
L-FL	4595	LEELKAK	7	99.7	7	415.753	2	8.7074	29096.7	28660.2	29170.1	28975.7	275.654	829.491	0.3	100 100 100 100 100 99 99	HCD	LEELKAK	8699
L-FL	52117	LEGHNLDVLEGNEQFLNAAK	20	99.6	20	737.709	3	76.6666	17009932	1.67548e+07	1.70529e+07	1.69392e+07	161148	2210.1	3.2	99 97 98 99 100 100 100 100 100 100 100 100 100 100 100 100 100 100 100 100	HCD	LEGHNLDVLEGNEQFLNAAK	40382
L-FL	23258	LEPGPLS	7	99.9	7	712.39	1	33.2937	1.59789e+06	1.57392e+06	1.60192e+06	1.59124e+06	15138	711.38	2.9	100 100 100 100 100 100 100	HCD	LEPGPLS	39423
L-FL	44071	LEVF	4	99.5	4	507.283	1	63.0659	5873847	5.78574e+06	5.88868e+06	5.84942e+06	55647.3	506.274	3.6	99 99 100 100	HCD	LEVF	21811
L-FL	45917	LFAEAL	6	99.5	6	663.373	1	65.9379	376072	370431	377022	374508	3562.81	662.364	3.2	98 99 100 100 100 100	HCD	LFAEAL	36791
L-FL	34654	LFDDY	5	99.3	5	672.289	1	57.8133	431256	424788	432346	429463	4085.62	671.28	2.9	98 99 100 100 100	HCD	LFDDY	30941
L-FL	50814	LFDNF	5	99.3	5	655.311	1	74.3933	973472	958870	975930	969424	9222.43	654.301	3.3	99 99 100 100 99	HCD	LFDNF	36372
L-FL	56317	LGEYGFQNALLVR	13	99.6	13	740.402	2	84.4125	3810210	3.75306e+06	3.81983e+06	3.79437e+06	36097	1478.79	0.6	98 98 100 100 100 100 100 100 100 100 100 100 100	HCD	LGEYGFQNALLVR	40512
L-FL	36477	LLAF	4	99.2	4	463.292	1	64.4223	366607	361108	367532	365082	3473.14	462.284	1.5	99 98 100 100	HCD	LLAF	12242
L-FL	39096	LLAL	4	99.3	4	429.307	1	55.0258	428307	421882	429389	426526	4057.67	428.3	0.2	99 98 100 100	HCD	LLAL	10394
L-FL	41169	LLDF	4	99.4	4	507.282	1	58.5356	476071	468930	477274	474092	4510.18	506.274	0.6	99 98 100 100	HCD	LLDF	21803
L-FL	26601	LLGL	4	99.1	4	415.292	1	37.9902	139695	137600	140048	139114	1323.44	414.284	0.8	99 98 100 100	HCD	LLGL	8665
L-FL	38104	LLGWG	5	99.3	5	545.309	1	63.788	355281	349952	356179	353804	3365.85	544.301	0.6	99 99 100 100 99	HCD	LLGWG	21080
L-FL	29951	LLNPLS	6	99.6	6	656.401	1	49.5291	1.34412e+06	1.32396e+06	1.34752e+06	1.33853e+06	12733.9	655.39	5.4	99 99 100 100 100 100	HCD	LLNPLS	30109
L-FL	41236	LLSL	4	99.9	4	445.302	1	58.5425	1.52905e+06	1.50612e+06	1.53291e+06	1.5227e+06	14485.9	444.295	0.1	100 100 100 100	HCD	LLSL	12793
L-FL	41463	LLTF	4	99.3	4	493.303	1	58.9596	789977	778127	791972	786692	7484.04	492.295	2.5	99 98 100 100	HCD	LLTF	19965
L-FL	15710	LPLE	4	99.7	4	471.282	1	28.347	617548	608284	619107	614980	5850.49	470.274	1.8	100 100 100 99	HCD	LPLE	13223
L-FL	13451	LPLQ	4	99.3	4	470.298	1	23.527	132166	130184	132500	131617	1252.11	469.29	0.5	100 100 100 98	HCD	LPLQ	12378
L-FL	30265	LPLVG	5	99.3	5	498.329	1	42.9637	1.04886e+06	1.03313e+06	1.05151e+06	1.0445e+06	9936.67	497.321	1.1	100 98 100 100 99	HCD	LPLVG	20600
L-FL	16421	LPVEP	5	99.1	5	554.32	1	29.3275	233726	230220	234316	232754	2214.26	553.311	2.9	99 99 100 100 99	HCD	LPVEP	23164
L-FL	39898	LPVGVY	6	99.5	6	647.379	1	56.4536	1.21739e+06	1.19913e+06	1.22046e+06	1.21232e+06	11533.2	646.369	4.6	99 99 100 100 100 100	HCD	LPVGVY	35809
L-FL	22122	LPVVG	5	99.3	5	484.314	1	31.5054	1.53125e+06	1.50828e+06	1.53512e+06	1.52489e+06	14506.7	483.306	1.2	100 99 100 100 99	HCD	LPVVG	18787
L-FL	33002	LQTGTYESAVGNAESR	16	99.2	16	841.908	2	46.2966	50481924	4.97247e+07	5.06094e+07	5.0272e+07	478253	1681.79	6.1	94 95 100 100 100 100 100 100 100 100 100 100 100 100 100 100	HCD	LQTGTYESAVGNAESR	44591
L-FL	4447	LSAKPAPPKPEKPPK	15	99.9	15	396.993	4	8.586	14645775	1.44261e+07	1.46828e+07	1.45849e+07	138750	1583.94	1.1	100 100 100 100 100 100 100 100 100 100 100 100 99 100 100	HCD	LSAKPAPPKPEKPPK	5903
L-FL	4409	LSAKPAPPKPEPKPK	15	99.9	15	396.993	4	8.586	14645775	1.44261e+07	1.46828e+07	1.45849e+07	138750	1583.94	1.1	100 99 100 100 100 100 100 100 100 100 100 100 100 100 100	HCD	LSAKPAPPKPEPKPK	5903
L-FL	4658	LSAKPAPPKPEPKPR	15	99.1	15	403.994	4	8.6551	9481452	9.33923e+06	9.5054e+06	9.44203e+06	89824.9	1611.95	0.7	100 99 99 99 100 100 100 100 100 100 100 99 97 95 98	HCD	LSAKPAPPKPEPKPR	6966
L-FL	4490	LSAKPPAKVEAKPK	14	99.9	14	488.636	3	8.6353	721467	710645	723289	718467	6835	1462.89	-1	100 100 100 100 100 100 100 100 100 100 100 100 100 100	HCD	LSAKPPAKVEAKPK	19352
L-FL	46079	LSLF	4	99.9	4	479.288	1	79.4416	1.68401e+06	1.65875e+06	1.68826e+06	1.677e+06	15953.8	478.279	3.4	100 100 100 100	HCD	LSLF	13566
L-FL	40701	LSLGL	5	99.2	5	502.323	1	68.4464	355009	349684	355906	353533	3363.27	501.316	-0.8	99 99 100 99 99	HCD	LSLGL	16254
L-FL	36359	LSLL	4	99.6	4	445.302	1	64.3193	558963	550579	560375	556639	5295.48	444.295	0.4	100 99 100 99	HCD	LSLL	9762
L-FL	32582	LSVF	4	99.9	4	465.272	1	53.9398	292565	288177	293304	291349	2771.69	464.264	2.3	100 100 100 100	HCD	LSVF	11689
L-FL	24894	LSVL	4	99.8	4	431.287	1	41.5361	149801	147554	150179	149178	1419.18	430.279	1.7	100 100 100 100	HCD	LSVL	7384
L-FL	51315	LTFL	4	99.9	4	493.302	1	75.3501	1172545	1.15496e+06	1.17551e+06	1.16767e+06	11108.4	492.295	0.8	100 100 100 100	HCD	LTFL	19961
L-FL	43457	LTLL	4	99.6	4	459.32	1	62.1902	401845	395817	402860	400174	3806.98	458.31	4	99 100 100 100	HCD	LTLL	15189
L-FL	25052	LTVL	4	99.4	4	445.303	1	41.7143	447791	441074	448922	445929	4242.26	444.295	1.8	100 99 100 99	HCD	LTVL	9064
L-FL	47222	LVGANLL	7	99.3	7	699.443	1	67.9993	1.35361e+06	1.3333e+06	1.35703e+06	1.34798e+06	12823.7	698.433	4.3	99 99 100 99 100 100 99	HCD	LVGANLL	38835
L-FL	22870	LVSL	4	99.9	4	431.286	1	38.3227	378919	373236	379876	377344	3589.79	430.279	0.2	100 100 100 100	HCD	LVSL	7383
L-FL	27131	LYASL	5	99.7	5	566.321	1	47.5519	147691	145476	148064	147077	1399.19	565.311	4.3	99 99 100 100 100	HCD	LYASL	24360
L-FL	31650	LYTF	4	99.3	4	543.282	1	55.5294	215630	212396	216174	214733	2042.82	542.274	1.1	99 98 100 100	HCD	LYTF	22036
L-FL	26509	PALPLG	6	99.2	6	567.353	1	46.6315	1.65115e+06	1.62639e+06	1.65532e+06	1.64429e+06	15642.6	566.343	5.4	97 99 100 100 100 99	HCD	PALPLG	24458
L-FL	10794	PDVSFANK	8	99.8	8	439.224	2	16.6187	490945	483581	492185	488903	4651.09	876.434	0.1	100 100 100 100 100 100 100 100	HCD	PDVSFANK	11890
L-FL	35379	PDWP	4	99.2	4	514.231	1	49.8526	468483	461456	469667	466535	4438.29	513.222	2.4	99 98 100 100	HCD	PDWP	22569
L-FL	4232	PGLARAGAPKPRKQ	14	99.4	14	362.472	4	8.4058	1.95625e+06	1.9269e+06	1.96119e+06	1.94811e+06	18533	1445.86	1.3	100 100 100 100 99 97 97 100 100 100 100 100 100 99	HCD	PGLARAGAPKPRKQ	1622
L-FL	4267	PGLARQAPKPRKQ	13	99.2	13	362.472	4	8.4058	1.95625e+06	1.9269e+06	1.96119e+06	1.94811e+06	18533	1445.86	1.3	100 100 100 99 97 97 100 100 100 100 99 99 99	HCD	PGLARQAPKPRKQ	1622
L-FL	33744	PGLW	4	99.1	4	472.257	1	58.9825	1.05071e+06	1.03495e+06	1.05336e+06	1.04634e+06	9954.14	471.248	2.4	99 98 100 100	HCD	PGLW	13333
L-FL	13412	PLNRLAVG	8	99.7	8	420.259	2	19.9079	5.03211e+06	4.95663e+06	5.04482e+06	5.01119e+06	47673	838.502	0.5	100 100 100 99 100 100 100 99	HCD	PLNRLAVG	9249
L-FL	39116	SDDTDLLSLK	10	99.9	10	553.784	2	55.1593	6.35654e+06	6.2612e+06	6.3726e+06	6.33011e+06	60220.3	1105.55	2.1	99 100 100 100 100 100 100 100 100 100	HCD	SDDTDLLSLK	27067
L-FL	25181	SLFD	4	99.7	4	481.23	1	42.0829	5429306	5.34787e+06	5.44302e+06	5.40673e+06	51435.9	480.222	2	100 99 100 100	HCD	SLFD	13793
L-FL	24833	SPARLPV	7	99.2	7	370.228	2	41.4162	2.47108e+06	2.43402e+06	2.47732e+06	2.46081e+06	23410.4	738.439	2.5	98 98 100 100 99 99 100	HCD	SPARLPV	1690
L-FL	24744	SPARPLV	7	99.6	7	370.228	2	41.4162	2.47108e+06	2.43402e+06	2.47732e+06	2.46081e+06	23410.4	738.439	2.5	99 99 100 100 100 100 100	HCD	SPARPLV	1690
L-FL	32513	SPFL	4	99.6	4	463.255	1	45.9509	722783	711941	724608	719777	6847.46	462.248	-0.3	100 100 100 99	HCD	SPFL	15679
L-FL	26764	SSFDLKPVN	9	99.7	9	503.765	2	37.6028	13507138	1.33045e+07	1.35412e+07	1.3451e+07	127963	1005.51	2.4	99 99 100 100 100 100 100 100 100	HCD	SSFDLKPVN	21289
L-FL	25480	SVGPF	5	99.6	5	506.262	1	42.4981	738341	727266	740205	735270	6994.85	505.254	1.4	99 99 100 100 100	HCD	SVGPF	16747
L-FL	18192	TATVSLPR	8	99.8	8	422.747	2	26.5808	7264.16	7155.19	7282.5	7233.95	68.8188	843.481	-2.5	100 100 100 100 100 100 100 100	HCD	TATVSLPR	9673
L-FL	35737	TGWFG	5	99.7	5	567.258	1	62.9766	4471011	4.40395e+06	4.4823e+06	4.45242e+06	42357.2	566.249	3	100 100 100 100 99	HCD	TGWFG	24439
L-FL	42190	TLLF	4	99.3	4	493.302	1	71.0995	1.27392e+06	1.25481e+06	1.27714e+06	1.26863e+06	12068.8	492.295	0.8	99 98 100 100	HCD	TLLF	15211
L-FL	43484	TLLL	4	99.3	4	459.32	1	62.1902	401845	395817	402860	400174	3806.98	458.31	4	99 98 100 100	HCD	TLLL	15189
L-FL	41008	VAAAGTFAL	9	99.2	9	820.46	1	73.1467	602800	593758	604323	600294	5710.78	819.449	4.5	97 98 100 100 100 100 100 100 99	HCD	VAAAGTFAL	38234
L-FL	72373	VADPVLQLLNNMLDK	15	99.1	15	841.965	2	115.09	2.32647e+06	2.29158e+06	2.33235e+06	2.3168e+06	22040.4	1681.91	4.5	93 96 100 100 100 100 100 100 100 100 100 100 100 100 100	HCD	VADPVLQLLNNMLDK	44600
L-FL	18454	VATVSLPR	8	99.7	8	421.758	2	27.2466	17247892	1.69892e+07	1.72914e+07	1.71762e+07	163402	841.502	0.3	100 100 100 100 100 100 99 100	HCD	VATVSLPR	9498
L-FL	54553	VGFTF	5	99.6	5	570.293	1	81.2356	5455063	5.37324e+06	5.46884e+06	5.43238e+06	51679.9	569.285	1.1	99 99 100 100 100	HCD	VGFTF	28912
L-FL	27443	VLEL	4	99.9	4	473.297	1	48.038	860321	847416	862493	856743	8150.46	472.29	0.9	100 100 100 100	HCD	VLEL	13479
L-FL	36998	VLEYL	5	99.5	5	636.363	1	65.2782	2641088	2.60147e+06	2.64776e+06	2.63011e+06	25021	635.353	4.7	99 99 100 100 100	HCD	VLEYL	30551
L-FL	50271	VLFSL	5	99.3	5	578.358	1	88.443	1.73424e+06	1.70823e+06	1.73862e+06	1.72703e+06	16429.8	577.347	5.1	99 99 100 100 99	HCD	VLFSL	24221
L-FL	41818	VLLDL	5	99.7	5	572.366	1	74.886	675228	665100	676933	672420	6396.94	571.358	0.7	99 99 100 100 100	HCD	VLLDL	24953
L-FL	51450	VLLGL	5	99.4	5	514.361	1	75.6126	168542	166014	168968	167842	1596.73	513.353	2.7	98 99 100 100 100	HCD	VLLGL	22605
L-FL	38414	VLLP	4	99	4	441.309	1	54.0816	288048	283727	288775	286850	2728.89	440.3	3.3	98 99 100 100	HCD	VLLP	12191
L-FL	31804	VLLY	4	99.2	4	507.319	1	56.0166	526891	518988	528222	524700	4991.63	506.31	1.7	99 98 100 100	HCD	VLLY	17934
L-FL	29016	VLSF	4	99	4	465.272	1	50.8491	557752	549385	559160	555432	5284	464.264	3.3	99 97 100 100	HCD	VLSF	12497
L-FL	29987	VPLL	4	99.6	4	441.308	1	52.4438	376355	370709	377305	374790	3565.49	440.3	2.4	100 100 100 99	HCD	VPLL	9251
L-FL	27549	VPYLG	5	99.6	5	548.309	1	39.2764	251128	247361	251762	250084	2379.13	547.301	2.8	100 100 100 100 99	HCD	VPYLG	26527
L-FL	51629	VSFSF	5	99.9	5	586.29	1	75.9854	2.54386e+06	2.5057e+06	2.55029e+06	2.53328e+06	24099.9	585.28	4.9	100 100 100 100 100	HCD	VSFSF	30701
L-FL	47663	VSPALGAF	8	99.9	8	761.42	1	68.7871	2.47502e+06	2.4379e+06	2.48127e+06	2.46473e+06	23447.8	760.412	1	100 100 100 100 100 100 100 100	HCD	VSPALGAF	41624
L-FL	45382	VTVLGLN	7	99.8	7	715.437	1	65.0421	888580	875251	890823	884885	8418.18	714.428	2.9	99 99 100 100 100 100 100	HCD	VTVLGLN	39541
L-FL	41184	VVLF	4	99.2	4	477.307	1	69.3581	1.27404e+06	1.25493e+06	1.27726e+06	1.26875e+06	12070	476.3	0.7	99 98 100 100	HCD	VVLF	13355
L-FL	30853	VVLL	4	99.2	4	443.324	1	53.7747	1.03671e+06	1.02116e+06	1.03933e+06	1.0324e+06	9821.52	442.315	2.3	99 98 100 100	HCD	VVLL	9526
L-FL	44127	VVLTSF	6	99.2	6	665.39	1	63.1423	364718	359247	365639	363201	3455.25	664.38	4.1	99 99 100 100 99 98	HCD	VVLTSF	36941
L-FL	40610	VVLTTL	6	99.4	6	645.419	1	57.7399	662468	652531	664140	659713	6276.05	644.411	1.9	99 99 100 100 100 99	HCD	VVLTTL	35668
L-FL	42481	VVMGF	5	99.2	5	552.285	1	60.231	532813	524821	534159	530598	5047.74	551.278	0.5	99 99 99 100 100	HCD	VVMGF	26966
L-FL	28205	VVVF	4	99.2	4	463.292	1	49.3905	103581	102027	103843	103150	981.301	462.284	0.6	99 98 100 100	HCD	VVVF	12239
L-FL	26098	VVVL	4	99.2	4	429.308	1	37.0926	573118	564522	574566	570735	5429.58	428.3	1.1	99 98 100 100	HCD	VVVL	10397
L-FL	37906	VVYEL	5	99.3	5	622.346	1	53.3955	401226	395208	402240	399558	3801.12	621.337	2.1	99 99 100 100 99	HCD	VVYEL	33964
L-FL	42764	WAFE	4	99.2	4	552.245	1	61.0449	526541	518643	527871	524352	4988.32	551.238	-0.4	99 98 100 100	HCD	WAFE	26946
L-FL	49979	WLLG	4	99.3	4	488.288	1	72.7866	1.73274e+06	1.70675e+06	1.73712e+06	1.72554e+06	16415.6	487.279	1.9	100 100 100 98	HCD	WLLG	19323
L-FL	43165	YELF	4	99.1	4	571.279	1	73.2855	312281	307597	313070	310983	2958.48	570.269	4.3	99 98 100 100	HCD	YELF	23597
L-FL	32319	YEVW	4	99.4	4	596.273	1	57.0552	501810	494283	503077	499724	4754.02	595.264	2.4	99 99 100 100	HCD	YEVW	27317
L-FL	38060	YFSAL	5	99.6	5	600.304	1	53.5983	536880	528827	538236	534648	5086.27	599.295	2.5	99 99 100 100 100	HCD	YFSAL	32105
L-FL	44011	YLTF	4	99.4	4	543.283	1	62.938	346728	341527	347604	345286	3284.81	542.274	2.8	99 98 100 100	HCD	YLTF	25939
L-FL	10656	YTQLLR	6	99.9	6	397.232	2	19.9859	1244850	1.22618e+06	1.24799e+06	1.23967e+06	11793.4	792.449	0.8	100 100 100 100 100 100	HCD	YTQLLR	4332

## Sheet: Low altitude- SP
									Peak area
Sample	Scan	Peptide	Tag length	ALC (%)	Length	m/z	z	RT	L_SP1	L_SP2	L_SP3	Avr.	SD	Mass	ppm	local confidence (%)	mode	tag(>=0.0%)	Feature Id
L-SP	34657	AANGDLVSAPY	11	99.3	11	539.268	2	57.7893	2939554	2.89546e+06	2.94698e+06	2.92733e+06	27848.6	1076.51	6.2	99 98 99 100 100 100 100 100 100 98 98	HCD	AANGDLVSAPY	21624
L-SP	37412	AFLY	4	99	4	513.272	1	63.3753	393796	387889	394790	392158	3730.72	512.264	3	99 97 100 100	HCD	AFLY	19446
L-SP	33622	ALLL	4	99.3	4	429.308	1	56.6022	760722	749312	762643	757559	7206.89	428.3	3.1	99 98 100 100	HCD	ALLL	8123
L-SP	29293	ALLY	4	99.3	4	479.287	1	48.8583	540215	532111	541579	537968	5117.86	478.279	2.3	99 98 100 100	HCD	ALLY	15002
L-SP	7646	APPGPPEP	8	99	8	381.195	2	14.3041	759899	748501	761818	756739	7199.09	760.375	0.6	99 98 99 98 99 100 100 99	HCD	APPGPPEP	2584
L-SP	7946	APPGPPPE	8	99	8	381.195	2	14.4131	938744	924663	941115	934841	8893.42	760.375	0.2	98 98 99 98 99 100 99 100	HCD	APPGPPPE	2741
L-SP	32013	AYLL	4	99.9	4	479.288	1	52.9734	3.10032e+06	3.05381e+06	3.10815e+06	3.08743e+06	29371.6	478.279	2.8	100 100 100 100	HCD	AYLL	14401
L-SP	29293	EALF	4	99.3	4	479.252	1	48.7899	202947	199902	203459	202103	1922.67	478.243	3.9	99 98 100 100	HCD	EALF	14972
L-SP	9298	EAPKPLV	7	99.5	7	377.229	2	16.3321	2.61043e+06	2.57127e+06	2.61702e+06	2.59957e+06	24730.5	752.443	0.5	99 99 100 100 99 99 100	HCD	EAPKPLV	2524
L-SP	25284	EFTAL	5	99.7	5	580.3	1	42.2303	410398	404242	411434	408691	3888.01	579.29	3.8	99 99 100 100 100	HCD	EFTAL	26953
L-SP	44559	ELLF	4	99.3	4	521.298	1	77.0095	526383	518487	527712	524194	4986.82	520.29	2.9	99 98 100 100	HCD	ELLF	20378
L-SP	17998	ELLHLQ	6	99.3	6	376.719	2	30.5448	292810	288418	293550	291593	2774.01	751.423	0.8	98 98 100 100 100 99	HCD	ELLHLQ	2403
L-SP	36998	ELVF	4	99.9	4	507.284	1	62.6656	7.48652e+06	7.37422e+06	7.50542e+06	7.45539e+06	70925.4	506.274	4.9	100 100 100 100	HCD	ELVF	18756
L-SP	39740	EVFFEE	6	99.2	6	799.355	1	67.5842	9205062	9.06699e+06	9.22831e+06	9.16679e+06	87206.4	798.344	5.6	98 98 100 100 100 100	HCD	EVFFEE	39231
L-SP	30046	FAAL	4	99	4	421.246	1	49.4858	96731.6	95280.6	96975.8	96329.3	916.41	420.237	4.2	98 98 100 100	HCD	FAAL	7018
L-SP	23151	FALE	4	99.1	4	479.251	1	38.8793	538160	530088	539519	535922	5098.39	478.243	2.7	99 98 100 100	HCD	FALE	14366
L-SP	21747	FDLKPVN	7	99.9	7	416.733	2	36.4287	886869	873566	889108	883181	8401.97	831.449	2.1	100 100 100 100 100 100 100	HCD	FDLKPVN	6524
L-SP	50341	FEFL	4	99.9	4	555.284	1	88.7454	41681804	4.10566e+07	4.17871e+07	4.15085e+07	394883	554.274	4.1	100 100 100 100	HCD	FEFL	23371
L-SP	37392	FLAL	4	99.9	4	463.293	1	63.261	3.41757e+06	3.3663e+06	3.4262e+06	3.40336e+06	32377.2	462.284	2.9	100 100 100 100	HCD	FLAL	12885
L-SP	43766	FLGL	4	99.6	4	449.277	1	78.7914	625548	616165	627128	622947	5926.28	448.269	2.6	100 100 100 99	HCD	FLGL	9679
L-SP	21062	FTLE	4	99.2	4	509.262	1	35.3116	732412	721426	734261	729366	6938.69	508.253	3.2	99 98 100 100	HCD	FTLE	18219
L-SP	25241	FTTF	4	99.9	4	515.252	1	42.0664	1.45683e+06	1.43498e+06	1.46051e+06	1.45078e+06	13801.7	514.243	3.4	100 100 100 100	HCD	FTTF	19614
L-SP	34618	FVDF	4	99.1	4	527.251	1	58.6625	446736	440035	447864	444878	4232.26	526.243	1.3	99 98 100 100	HCD	FVDF	21180
L-SP	33591	GFSF	4	99.2	4	457.209	1	56.5759	551086	542820	552478	548795	5220.85	456.201	2	99 98 100 100	HCD	GFSF	11958
L-SP	35487	GPLW	4	99.9	4	472.257	1	59.0555	1.12984e+06	1.11289e+06	1.13269e+06	1.12514e+06	10703.8	471.248	2.5	100 100 100 100	HCD	GPLW	13463
L-SP	46848	GVFTF	5	99.6	5	570.295	1	80.6625	5043588	4.96793e+06	5.05632e+06	5.02262e+06	47781.7	569.285	5.3	99 99 100 100 100	HCD	GVFTF	24815
L-SP	33225	LALL	4	99.6	4	429.308	1	55.6843	992862	977969	995369	988733	9406.12	428.3	1.7	100 100 100 99	HCD	LALL	8118
L-SP	29515	LALY	4	99.3	4	479.288	1	48.9	543945	535786	545319	541683	5153.2	478.279	2.3	99 98 100 100	HCD	LALY	14398
L-SP	36948	LEVF	4	99.5	4	507.284	1	62.6656	7.48652e+06	7.37422e+06	7.50542e+06	7.45539e+06	70925.4	506.274	4.9	99 99 100 100	HCD	LEVF	18756
L-SP	26009	LEVL	4	99.4	4	473.298	1	43.4672	390555	384697	391541	388931	3700.02	472.29	1.6	99 99 100 100	HCD	LEVL	14166
L-SP	14525	LFAEA	5	99.3	5	550.288	1	26.6475	118493	116715	118792	118000	1122.57	549.28	1.9	99 99 100 100 99	HCD	LFAEA	21069
L-SP	40866	LFAL	4	99.2	4	463.291	1	69.3264	1.76259e+06	1.73615e+06	1.76704e+06	1.75526e+06	16698.4	462.284	-1.3	100 98 100 100	HCD	LFAL	12875
L-SP	36054	LGLF	4	99.2	4	449.276	1	61.4122	1.3096e+06	1.28995e+06	1.3129e+06	1.30415e+06	12406.8	448.269	1	100 99 100 99	HCD	LGLF	10937
L-SP	40429	LLAF	4	99.3	4	463.291	1	69.3264	1.76259e+06	1.73615e+06	1.76704e+06	1.75526e+06	16698.4	462.284	-1.3	99 98 100 100	HCD	LLAF	12875
L-SP	34945	LLAL	4	99.9	4	429.308	1	58.8897	602692	593652	604214	600186	5709.76	428.3	1.7	100 100 100 100	HCD	LLAL	8119
L-SP	19310	LLAV	4	99	4	415.292	1	32.813	134834	132811	135174	134273	1277.38	414.284	1.2	99 98 100 99	HCD	LLAV	6619
L-SP	32741	LLDF	4	99.4	4	507.283	1	58.1338	282371	278135	283084	281197	2675.11	506.274	2.8	99 99 100 100	HCD	LLDF	16679
L-SP	22721	LLGL	4	99.2	4	415.292	1	37.777	152724	150433	153110	152089	1446.87	414.284	0.7	99 98 100 100	HCD	LLGL	6397
L-SP	28080	LLNLPS	6	99.2	6	656.4	1	49.2524	1.56612e+06	1.54262e+06	1.57007e+06	1.5596e+06	14837	655.39	2.9	99 99 100 100 99 99	HCD	LLNLPS	29654
L-SP	34323	LLSL	4	99.9	4	445.303	1	58.0494	1.57003e+06	1.54648e+06	1.574e+06	1.56351e+06	14874.1	444.295	2	100 100 100 100	HCD	LLSL	10314
L-SP	38428	LLTF	4	99.4	4	493.305	1	68.0851	310325	305670	311108	309034	2939.94	492.295	5.1	99 99 100 100	HCD	LLTF	14990
L-SP	28478	LPLP	4	99.3	4	439.294	1	47.1368	91153.7	89786.4	91383.9	90774.7	863.567	438.284	4.8	99 99 100 99	HCD	LPLP	9091
L-SP	17333	LPVEP	5	99.1	5	554.321	1	29.3925	188614	185785	189090	187830	1786.88	553.311	4.1	99 98 100 100 99	HCD	LPVEP	23278
L-SP	24042	LPVGL	5	99.2	5	498.33	1	42.8686	237527	233964	238127	236540	2250.27	497.321	2	100 98 99 99 100	HCD	LPVGL	15508
L-SP	17317	LPVPE	5	99.2	5	554.32	1	29.3731	176569	173920	177015	175835	1672.77	553.311	2.8	99 98 100 100 99	HCD	LPVPE	24235
L-SP	18524	LPVVG	5	99.3	5	484.314	1	31.3665	474104	466992	475301	472132	4491.54	483.306	1.3	100 99 100 100 99	HCD	LPVVG	15684
L-SP	41629	LSLF	4	99.9	4	479.287	1	70.6016	1.87089e+06	1.84283e+06	1.87562e+06	1.86311e+06	17724.4	478.279	1.3	100 100 100 100	HCD	LSLF	14395
L-SP	38309	LSLL	4	99.9	4	445.302	1	64.4151	643427	633775	645051	640751	6095.66	444.295	0.9	100 100 100 100	HCD	LSLL	9891
L-SP	32005	LSVF	4	99.2	4	465.271	1	53.4346	306418	301821	307191	305143	2902.92	464.264	1.5	99 98 100 100	HCD	LSVF	13111
L-SP	24465	LSVL	4	99.6	4	431.288	1	41.023	169471	166929	169899	168767	1605.53	430.279	3.2	100 100 100 99	HCD	LSVL	8426
L-SP	43269	LTFL	4	99.8	4	493.303	1	74.6001	1.04356e+06	1.0279e+06	1.04619e+06	1.03922e+06	9886.39	492.295	1.2	100 100 100 100	HCD	LTFL	16858
L-SP	29798	LTTVL	5	99.2	5	546.352	1	49.8081	1.03898e+06	1.0234e+06	1.0416e+06	1.03466e+06	9843.03	545.342	4.2	99 99 100 100 99	HCD	LTTVL	23368
L-SP	24712	LTVL	4	99.8	4	445.303	1	41.1821	535400	527369	536752	533174	5072.25	444.295	3.1	100 100 100 100	HCD	LTVL	9902
L-SP	22540	LVSL	4	99.9	4	431.286	1	37.8052	358482	353105	359388	356992	3396.17	430.279	-2	100 100 100 100	HCD	LVSL	8423
L-SP	40179	LVVF	4	99.2	4	477.308	1	67.4453	383231	377483	384199	381638	3630.64	476.3	1.7	99 98 100 100	HCD	LVVF	14181
L-SP	22342	LVVY	4	99.3	4	493.302	1	37.5084	335026	330001	335872	333633	3173.96	492.295	0.9	99 98 100 100	HCD	LVVY	16856
L-SP	33118	LYTF	4	99.3	4	543.282	1	55.5746	301508	296985	302269	300254	2856.41	542.274	1.9	99 98 100 100	HCD	LYTF	23030
L-SP	26570	LYTL	4	99.2	4	509.3	1	46.9462	433983	427473	435079	432178	4111.44	508.29	5.2	99 98 100 100	HCD	LYTL	16864
L-SP	35036	PGLW	4	99.1	4	472.257	1	59.072	1.17011e+06	1.15256e+06	1.17307e+06	1.16525e+06	11085.3	471.248	2.7	99 98 100 100	HCD	PGLW	14013
L-SP	11131	PLNRLAVG	8	99.7	8	420.259	2	19.541	4077389	4.01623e+06	4.08769e+06	4.06043e+06	38628.2	838.502	1	100 100 100 100 100 100 100 99	HCD	PLNRLAVG	6930
L-SP	20926	PSARLPVS	8	99.2	8	413.743	2	35.1436	2.67902e+06	2.63883e+06	2.68578e+06	2.66788e+06	25380.3	825.471	2	98 98 100 100 100 99 99 99	HCD	PSARLPVS	6149
L-SP	25014	SLFD	4	99.9	4	481.231	1	41.7838	4771746	4.70017e+06	4.7838e+06	4.7519e+06	45206.3	480.222	3.2	100 100 100 100	HCD	SLFD	14646
L-SP	20849	SPARLPVS	8	99.2	8	413.743	2	35.1436	2.67902e+06	2.63883e+06	2.68578e+06	2.66788e+06	25380.3	825.471	2	98 98 100 100 100 99 99 99	HCD	SPARLPVS	6149
L-SP	24487	SPARPLV	7	99.7	7	370.228	2	41.0271	3.13322e+06	3.08622e+06	3.14113e+06	3.12019e+06	29683.4	738.439	4.6	99 99 100 100 100 100 100	HCD	SPARPLV	1914
L-SP	28335	SPLF	4	99.3	4	463.257	1	47.2306	307748	303132	308525	306468	2915.53	462.248	4.1	100 99 100 99	HCD	SPLF	12863
L-SP	25137	SVGPF	5	99.5	5	506.262	1	42.0479	678306	668131	680019	675485	6426.1	505.254	3.1	99 99 100 100 100	HCD	SVGPF	17784
L-SP	43877	TLLF	4	99.4	4	493.302	1	75.6237	699394	688903	701160	696486	6625.88	492.295	0.7	99 99 100 100	HCD	TLLF	16855
L-SP	21905	TLLP	4	99.2	4	443.288	1	36.6235	221921	218592	222481	220998	2102.42	442.279	3.5	100 99 100 98	HCD	TLLP	10017
L-SP	20622	TPLL	4	99.5	4	443.288	1	36.7766	180514	177806	180970	179763	1710.14	442.279	2.6	100 99 100 99	HCD	TPLL	8838
L-SP	16711	VAAAGTF	7	99.2	7	636.337	1	28.4453	532779	524787	534124	530563	5047.41	635.328	2.9	97 98 100 100 100 100 100	HCD	VAAAGTF	31717
L-SP	46245	VGFTF	5	99.6	5	570.296	1	80.6635	4.81045e+06	4.73829e+06	4.8226e+06	4.79044e+06	45573	569.285	6	99 99 100 100 100	HCD	VGFTF	25849
L-SP	29111	VLEL	4	99.3	4	473.298	1	48.0374	573446	564844	574894	571061	5432.68	472.29	1.4	100 98 100 100	HCD	VLEL	13617
L-SP	22960	VLGL	4	99	4	401.277	1	40.8324	227485	224073	228060	226539	2155.14	400.269	2.5	98 98 100 100	HCD	VLGL	4409
L-SP	44047	VLLDL	5	99.6	5	572.366	1	75.0117	830930	818466	833028	827475	7872.02	571.358	0.7	99 99 100 100 100	HCD	VLLDL	25014
L-SP	32134	VLLP	4	99.1	4	441.309	1	53.5031	359787	354390	360695	358291	3408.53	440.3	3.8	99 98 100 100	HCD	VLLP	9757
L-SP	33734	VLLY	4	99.2	4	507.319	1	55.9851	537869	529801	539228	535633	5095.64	506.31	2	99 98 100 100	HCD	VLLY	18008
L-SP	30309	VLQF	4	99.8	4	506.299	1	50.0619	463243	456295	464413	461317	4388.65	505.29	3.4	100 100 100 100	HCD	VLQF	17805
L-SP	31412	VPLL	4	99.7	4	441.309	1	52.4623	210365	207209	210896	209490	1992.94	440.3	3.5	100 100 100 99	HCD	VPLL	9756
L-SP	28021	VSLL	4	99.6	4	431.289	1	46.6866	238087	234515	238688	237097	2255.57	430.279	5.3	100 100 100 99	HCD	VSLL	8427
L-SP	38500	VTVLGLN	7	99.8	7	715.439	1	64.8207	712423	701737	714222	709460	6749.31	714.428	5.6	99 99 100 100 100 100 100	HCD	VTVLGLN	34721
L-SP	45737	VVAAYLL	7	99.1	7	748.466	1	83.1091	138393	136317	138742	137817	1311.1	747.453	7.6	98 98 100 99 99 100 99	HCD	VVAAYLL	33932
L-SP	5079	VVLKLKE	7	99.1	7	414.782	2	9.569	198218	195245	198718	197394	1877.87	827.548	1	100 100 100 100 97 97 100	HCD	VVLKLKE	6454
L-SP	32417	VVLTTL	6	99.3	6	645.42	1	57.4505	329122	324185	329953	327753	3118.02	644.411	3	98 99 100 100 100 100	HCD	VVLTTL	28937
L-SP	29673	VVVF	4	99.2	4	463.293	1	49.4302	117119	115363	117415	116632	1109.56	462.284	2.5	99 98 100 100	HCD	VVVF	12881
L-SP	20667	VVVL	4	99.2	4	429.308	1	36.8926	369752	364206	370686	368214	3502.94	428.3	1.9	99 98 100 100	HCD	VVVL	7100
L-SP	42167	WLLG	4	99.6	4	488.289	1	72.3921	1.50307e+06	1.48052e+06	1.50687e+06	1.49682e+06	14239.7	487.279	5.5	100 100 100 99	HCD	WLLG	16199
L-SP	32343	YELL	4	99.6	4	537.294	1	54.0012	193208	190309	193695	192404	1830.4	536.285	3.3	100 100 100 99	HCD	YELL	22294
L-SP	34279	YEVW	4	99.4	4	596.273	1	57.1252	669025	658990	670715	666243	6338.18	595.264	2.7	99 99 100 100	HCD	YEVW	27453
L-SP	30232	YFSAL	5	99.6	5	600.304	1	53.2797	450860	444097	451999	448985	4271.33	599.295	1.3	99 99 100 100 100	HCD	YFSAL	25905
L-SP	11496	YTQLLR	6	99.9	6	397.232	2	19.9835	1.4909e+06	1.46853e+06	1.49466e+06	1.4847e+06	14124.4	792.449	1.1	100 100 100 100 100 100	HCD	YTQLLR	4384
L-SP	17317	YVNL	4	99.7	4	508.278	1	29.4838	692866	682473	694616	689985	6564.04	507.269	2.4	100 99 100 100	HCD	YVNL	18106

## Sheet: Low altitude-GT
									Peak area
Sample	Scan	Peptide	Tag length	ALC (%)	Length	m/z	z	RT	L_GT1	L_GT2	L_GT3	Avr.	SD	Mass	ppm	local confidence (%)	mode	tag(>=0.0%)	Feature Id
L-GT	47174	AAAALVF	7	99.1	7	662.388	1	71.645	1.00404e+06	988979	1.00658e+06	999865	9512.02	661.38	1.3	98 98 100 99 100 100 99	HCD	AAAALVF	36152
L-GT	14387	ALDVTPPR	8	99.4	8	434.748	2	23.5229	1.7837e+06	1.75695e+06	1.78821e+06	1.77629e+06	16898.4	867.481	-0.3	99 99 100 100 100 100 98 99	HCD	ALDVTPPR	8678
L-GT	31048	APLPLG	6	99.8	6	567.352	1	47.5523	3.08232e+06	3.03608e+06	3.0901e+06	3.0695e+06	29201.1	566.343	2.8	100 100 100 100 100 100	HCD	APLPLG	26667
L-GT	6460	APPPDPPAPH	10	99.1	10	498.251	2	11.7821	2.49021e+06	2.45286e+06	2.4965e+06	2.47986e+06	23591.6	994.487	0	99 98 100 100 99 97 99 99 100 100	HCD	APPPDPPAPH	17612
L-GT	8176	APPPGPPE	8	99	8	381.194	2	14.6785	2.55019e+06	2.51194e+06	2.55663e+06	2.53958e+06	24159.8	760.375	-1.8	93 99 100 100 100 100 100 100	HCD	APPPGPPE	2787
L-GT	42519	APPTP	5	99	5	482.259	1	63.7199	21765558	2.14391e+07	2.18205e+07	2.16751e+07	206201	481.254	-3.4	96 100 100 100 100	HCD	APPTP	14936
L-GT	8290	DGEPLPVK	8	99.5	8	427.735	2	14.4627	2.06694e+06	2.03593e+06	2.07216e+06	2.05834e+06	19581.6	853.455	0.1	99 99 100 100 99 98 100 100	HCD	DGEPLPVK	7802
L-GT	25626	DPDGLLRVK	9	99.8	9	506.794	2	39.4169	1.18976e+06	1.17191e+06	1.19276e+06	1.18481e+06	11271.5	1011.57	1.2	99 99 100 100 100 100 100 100 100	HCD	DPDGLLRVK	18362
L-GT	31882	DPWEP	5	99.2	5	643.272	1	48.7158	297934	293465	298687	296696	2822.56	642.265	-0.1	99 98 100 100 99	HCD	DPWEP	34192
L-GT	37495	DSDTDLLSLK	10	99.9	10	553.784	2	55.9603	16503655	1.62561e+07	1.65453e+07	1.6435e+07	156351	1105.55	2.7	99 100 100 100 100 100 100 100 100 100	HCD	DSDTDLLSLK	24858
L-GT	29332	DTDLLSLK	8	99.5	8	452.753	2	49.2996	1.08789e+06	1.07157e+06	1.09064e+06	1.08337e+06	10306.4	903.491	0.2	98 98 100 100 100 100 100 100	HCD	DTDLLSLK	9716
L-GT	10095	EAPKPLV	7	99.6	7	377.229	2	17.2332	9438572	9.29699e+06	9.46241e+06	9.39932e+06	89418.7	752.443	-0.9	99 99 100 100 99 100 100	HCD	EAPKPLV	2515
L-GT	25443	EEEFLQ	6	99.5	6	794.358	1	43.1078	100417	98910.9	100671	99999.6	951.327	793.349	1.4	99 99 100 100 100 99	HCD	EEEFLQ	36394
L-GT	59686	EEELLLAL	8	99.4	8	929.522	1	96.7449	477896	470728	479103	475909	4527.47	928.512	2.9	99 99 100 100 100 100 99 99	HCD	EEELLLAL	50091
L-GT	17680	EEFDVTPR	8	99.9	8	496.738	2	30.1946	246620	242921	247243	245595	2336.42	991.461	-0.1	100 100 100 100 100 100 100 100	HCD	EEFDVTPR	15085
L-GT	36660	ELLDGNELG	9	99.5	9	959.47	1	55.5762	3.24075e+06	3.19214e+06	3.24894e+06	3.22728e+06	30702.1	958.461	2.3	99 99 100 100 99 99 100 100 99	HCD	ELLDGNELG	48752
L-GT	8994	ENGGPLLR	8	99.2	8	428.238	2	16.2744	1.79661e+06	1.76966e+06	1.80114e+06	1.78914e+06	17020.6	854.461	-0.3	99 97 98 99 100 100 100 100	HCD	ENGGPLLR	6814
L-GT	3976	EPPPPPPH	8	99	8	434.221	2	8.8919	327280	322371	328107	325919	3100.57	866.429	-2	95 98 100 100 100 100 100 99	HCD	EPPPPPPH	8596
L-GT	23044	FDRTLLE	7	99.7	7	447.24	2	35.5812	8.31717e+06	8.19241e+06	8.33817e+06	8.28259e+06	78794.8	892.465	-1.1	100 99 100 100 100 100 100	HCD	FDRTLLE	10458
L-GT	29673	FEFE	4	99.5	4	571.24	1	49.9467	285531	281248	286252	284344	2705.05	570.232	0	99 99 100 100	HCD	FEFE	23098
L-GT	56724	FEFL	4	99.9	4	555.283	1	89.9264	27056096	2.66503e+07	2.71244e+07	2.69436e+07	256323	554.274	2.9	100 100 100 100	HCD	FEFL	25058
L-GT	35561	FGFGGP	6	99.2	6	581.271	1	53.8949	602673	593633	604195	600167	5709.57	580.264	-1.4	97 98 100 100 100 100	HCD	FGFGGP	28461
L-GT	42216	FLAL	4	99.9	4	463.292	1	64.4441	4572602	4.50401e+06	4.58415e+06	4.55359e+06	43319.7	462.284	0.3	100 100 100 100	HCD	FLAL	12763
L-GT	36249	FLLE	4	99	4	521.298	1	54.3576	576654	568004	578110	574256	5463.07	520.29	1.3	98 98 100 100	HCD	FLLE	20378
L-GT	23241	FTLE	4	99.9	4	509.26	1	36.1898	698865	688382	700630	695959	6620.87	508.253	-0.4	100 100 100 100	HCD	FTLE	19337
L-GT	28872	FTVY	4	99	4	529.266	1	44.2172	110077	108426	110355	109619	1042.84	528.258	0.3	99 97 100 100	HCD	FTVY	21977
L-GT	39738	GPLW	4	99.9	4	472.256	1	60.1116	3.30846e+06	3.25883e+06	3.31681e+06	3.2947e+06	31343.5	471.248	0.5	100 100 100 100	HCD	GPLW	13916
L-GT	19009	GPPAGGSGAGKPLEEVD	17	99.4	17	769.379	2	29.7225	4.16259e+06	4.10015e+06	4.1731e+06	4.14528e+06	39435.3	1536.74	1.6	99 99 100 100 100 100 100 100 100 100 95 98 100 100 100 100 100	HCD	GPPAGGSGAGKPLEEVD	43508
L-GT	27773	GTFEYTLK	8	99.5	8	479.747	2	42.4631	1.12036e+06	1.10355e+06	1.12319e+06	1.1157e+06	10614	957.481	-0.9	97 99 100 100 100 100 100 100	HCD	GTFEYTLK	15071
L-GT	19154	HEFF	4	99	4	579.256	1	29.8228	1.17762e+06	1.15995e+06	1.18059e+06	1.17272e+06	11156.4	578.249	0.2	98 99 100 100	HCD	HEFF	28198
L-GT	19546	HPLDPLT	7	99	7	396.716	2	30.4544	6.22432e+06	6.13095e+06	6.24004e+06	6.19844e+06	58967.6	791.418	-0.7	98 96 99 100 99 100 100	HCD	HPLDPLT	4302
L-GT	3818	KGDPLPPR	8	99.6	8	440.256	2	8.6795	797335	785375	799348	794019	7553.75	878.497	0.2	100 100 100 99 99 99 99 100	HCD	KGDPLPPR	9038
L-GT	14452	LADVTPPR	8	99.6	8	434.748	2	23.5899	1699528	1.67404e+06	1.70382e+06	1.69246e+06	16100.9	867.481	-0.6	99 99 100 100 100 100 100 100	HCD	LADVTPPR	8299
L-GT	12753	LDVTPPR	7	99.9	7	399.229	2	21.1482	480754	473543	481968	478755	4554.54	796.444	-1	100 100 100 100 100 100 100	HCD	LDVTPPR	4612
L-GT	4143	LEDHLVK	7	99.8	7	427.242	2	9.0374	140082	137981	140435	139499	1327.1	852.471	-1.4	100 100 100 99 100 100 100	HCD	LEDHLVK	7782
L-GT	23747	LEDLP	5	99.3	5	586.31	1	40.3806	247441	243729	248066	246412	2344.19	585.301	2.5	98 99 100 100 99	HCD	LEDLP	24648
L-GT	54734	LFEF	4	99.9	4	555.282	1	85.9732	2.46076e+06	2.42385e+06	2.46697e+06	2.45053e+06	23312.6	554.274	1.1	100 100 100 100	HCD	LFEF	25055
L-GT	38243	LGLL	4	99.4	4	415.291	1	57.888	144600	142431	144965	143999	1369.9	414.284	-0.7	100 99 100 99	HCD	LGLL	6511
L-GT	29627	LLNPLS	6	99.6	6	656.399	1	50.0711	3138944	3.09186e+06	3.14687e+06	3.12589e+06	29737.6	655.39	2.2	99 99 100 100 100 100	HCD	LLNPLS	29944
L-GT	38922	LLSL	4	99.1	4	445.301	1	59.062	340307	335203	341167	338892	3223.99	444.295	-1.3	99 98 100 100	HCD	LLSL	10154
L-GT	40831	LLTF	4	99.4	4	493.301	1	69.1257	246943	243239	247566	245916	2339.47	492.295	-1.4	99 98 100 100	HCD	LLTF	14725
L-GT	47839	LPALL	5	99.4	5	526.361	1	73.0485	226579	223180	227151	225637	2146.55	525.353	1.5	100 99 100 100 99	HCD	LPALL	21190
L-GT	34901	LPDDPVPE	8	99.4	8	441.216	2	52.8506	2.43237e+06	2.39589e+06	2.43852e+06	2.42226e+06	23043.7	880.418	-0.1	99 99 100 99 99 100 100 100	HCD	LPDDPVPE	9569
L-GT	31240	LPFA	4	99.5	4	447.262	1	47.503	267095	263089	267769	265984	2530.39	446.253	3.4	100 100 100 99	HCD	LPFA	10038
L-GT	48337	LPFL	4	99.2	4	489.308	1	73.7782	177175	174517	177623	176438	1678.51	488.3	1.7	100 100 99 98	HCD	LPFL	15942
L-GT	28352	LPLPD	5	99.8	5	554.319	1	43.5584	445209	438531	446333	443358	4217.8	553.311	0.2	100 100 100 100 100	HCD	LPLPD	25166
L-GT	13668	LPLQ	4	99.5	4	470.297	1	23.9236	148790	146559	149166	148172	1409.6	469.29	-0.5	100 100 100 99	HCD	LPLQ	11882
L-GT	40723	LPTFVS	6	99.4	6	663.37	1	61.0937	772704	761114	774655	769491	7320.4	662.364	-1.8	100 98 100 100 100 99	HCD	LPTFVS	36229
L-GT	18931	LPVEP	5	99	5	554.319	1	30.1299	916056	902315	918369	912246	8678.48	553.311	0.3	98 99 100 100 98	HCD	LPVEP	25168
L-GT	31545	LSGLPY	6	99.5	6	649.361	1	47.9762	517799	510032	519107	515646	4905.5	648.348	8.2	99 99 100 100 100 100	HCD	LSGLPY	34638
L-GT	4133	LSQKFPK	7	99.9	7	424.255	2	8.9137	216135	212893	216681	215237	2047.61	846.496	-2.2	100 100 100 100 100 100 100	HCD	LSQKFPK	7099
L-GT	47880	LTFL	4	99	4	493.303	1	72.8942	281510	277287	282221	280339	2666.95	492.295	1.2	99 97 100 100	HCD	LTFL	16438
L-GT	44313	LTFLA	5	99	5	564.339	1	67.802	497808	490341	499065	495738	4716.11	563.332	-0.3	98 98 100 100 99	HCD	LTFLA	26293
L-GT	32690	NADFDRTLLE	10	99.7	10	597.294	2	49.8826	3561558	3.50813e+06	3.57055e+06	3.54675e+06	33741.3	1192.57	0.6	100 100 100 100 100 98 99 100 100 100	HCD	NADFDRTLLE	30156
L-GT	4357	NPVDPVK	7	99	7	384.716	2	9.204	66992.8	65987.9	67162	66714.2	634.673	767.418	-1.5	99 100 100 100 96 98 100	HCD	NPVDPVK	2710
L-GT	33242	PDWP	4	99.1	4	514.23	1	50.5448	311048	306382	311833	309754	2946.79	513.222	0.1	98 98 100 100	HCD	PDWP	19949
L-GT	20343	PVLEKF	6	99.9	6	366.718	2	31.8596	373348	367748	374291	371795	3537	731.422	-1.4	100 100 100 100 100 100	HCD	PVLEKF	1450
L-GT	68687	QDGALTGTYESAVGNAESR	19	99.2	19	963.449	2	128.003	4902.64	4829.1	4915.02	4882.25	46.4464	1924.88	4.2	90 97 98 99 100 100 100 100 100 100 100 100 100 100 100 100 100 100 100	HCD	QDGALTGTYESAVGNAESR	40699
L-GT	37215	SDDTDLLSLK	10	99.9	10	553.783	2	55.924	18415688	1.81395e+07	1.84622e+07	1.83391e+07	174466	1105.55	1.6	99 100 100 100 100 100 100 100 100 100	HCD	SDDTDLLSLK	25078
L-GT	30432	SPFL	4	99.6	4	463.254	1	46.5654	1.30621e+06	1.28661e+06	1.3095e+06	1.30077e+06	12374.7	462.248	-2	100 100 100 99	HCD	SPFL	12755
L-GT	24988	SSFDLKPVN	9	99.8	9	503.764	2	38.3453	24502862	2.41353e+07	2.45647e+07	2.4401e+07	232134	1005.51	0.4	99 99 100 100 100 100 100 100 100	HCD	SSFDLKPVN	17873
L-GT	14105	TELLLR	6	99.9	6	372.734	2	22.9219	131235	129266	131566	130689	1243.29	743.454	-1.6	100 100 100 100 100 100	HCD	TELLLR	2081
L-GT	42022	TGWFG	5	99.7	5	567.256	1	64.0143	10708393	1.05478e+07	1.07354e+07	1.06639e+07	101449	566.249	0.4	100 100 100 100 99	HCD	TGWFG	26634
L-GT	31364	TTAFEYTLK	9	99.5	9	537.281	2	47.3134	3708244	3.65262e+06	3.71761e+06	3.69282e+06	35131	1072.54	3.7	99 99 100 100 100 99 99 99 100	HCD	TTAFEYTLK	22549
L-GT	66533	VADPVLQLLNNMLDK	15	99.7	15	841.963	2	115.823	3.95256e+06	3.89328e+06	3.96254e+06	3.93613e+06	37445.6	1681.91	2.3	98 98 100 100 100 100 100 100 100 100 100 100 100 100 100	HCD	VADPVLQLLNNMLDK	45595
L-GT	22472	VPEPL	5	99.7	5	554.318	1	34.7938	219171	215884	219725	218260	2076.37	553.311	-1	100 99 100 100 100	HCD	VPEPL	25162
L-GT	38990	VPLF	4	99.9	4	475.291	1	59.17	1.9322e+06	1.90322e+06	1.93708e+06	1.92416e+06	18305.2	474.284	-0.3	100 100 100 100	HCD	VPLF	14429
L-GT	31831	VPLL	4	99.6	4	441.307	1	53.5619	420078	413777	421139	418331	3979.71	440.3	0.6	100 100 100 99	HCD	VPLL	8377
L-GT	25845	VPYLG	5	99.7	5	548.305	1	39.8343	418973	412689	420031	417231	3969.25	547.301	-5	100 100 100 100 99	HCD	VPYLG	24397
L-GT	19785	VPYMD	5	99.3	5	624.27	1	33.7581	42921.9	42278.1	43030.3	42743.4	406.631	623.263	0.6	100 98 100 99 99	HCD	VPYMD	27799
L-GT	43071	WLLG	4	99.1	4	488.287	1	73.4972	1.1913e+06	1.17343e+06	1.19431e+06	1.18635e+06	11286.1	487.279	0.5	100 99 100 98	HCD	WLLG	14162
L-GT	39278	WPVVE	5	99.4	5	629.329	1	59.1161	144858	142685	145223	144255	1372.34	628.322	-0.6	100 98 100 100 99	HCD	WPVVE	33458
L-GT	29466	YEPLP	5	99.2	5	618.312	1	45.7063	1.19885e+06	1.18087e+06	1.20188e+06	1.19387e+06	11357.6	617.306	-2.2	99 99 100 100 98	HCD	YEPLP	32135
L-GT	18402	YNYFER	6	99	6	446.202	2	29.0453	107288	105678	107559	106842	1016.42	890.392	-2.6	100 98 99 99 99 99	HCD	YNYFER	10284
L-GT	40868	YYFVE	5	99	5	720.326	1	62.2263	521193	513375	522509	519025	4937.65	719.317	2.4	98 98 100 100 100	HCD	YYFVE	39477

## Sheet: High altitude-FL
									Peak area
Sample	Scan	Peptide	Tag length	ALC (%)	Length	m/z	z	RT	H_FLs1	H_FLs2	H_FLs3	Avr.	SD	Mass	ppm	local confidence (%)	mode	tag(>=0.0%)	Feature Id
H-FL	57370	FEFL	4	99.9	4	555.282	1	89.9559	52849692	5.20569e+07	5.29832e+07	5.26299e+07	500685	554.274	2	100 100 100 100	HCD	FEFL	26110
H-FL	43559	ELVF	4	99.9	4	507.282	1	63.7256	20370398	2.00648e+07	2.04218e+07	2.02857e+07	192984	506.274	1.9	100 100 100 100	HCD	ELVF	19579
H-FL	29665	SLFD	4	99.8	4	481.229	1	42.5488	18590836	1.8312e+07	1.86378e+07	1.85135e+07	176125	480.222	0.4	100 100 100 100	HCD	SLFD	15657
H-FL	40880	LLEPSL	6	100	6	671.398	1	59.2375	17631346	1.73669e+07	1.76759e+07	1.7558e+07	167035	670.39	1.2	100 100 100 100 100 100	HCD	LLEPSL	38416
H-FL	43862	TGWFG	5	99.6	5	567.256	1	64.0217	11158124	1.09908e+07	1.11863e+07	1.11117e+07	105709	566.249	0.3	99 99 100 100 99	HCD	TGWFG	27700
H-FL	37529	AYLL	4	99.9	4	479.286	1	54.0138	10257607	1.01037e+07	1.02835e+07	1.0215e+07	97178	478.279	0.2	100 100 100 100	HCD	AYLL	15372
H-FL	44288	FLAL	4	99.9	4	463.292	1	64.458	9877377	9.72922e+06	9.90232e+06	9.8363e+06	93575.8	462.284	0.5	100 100 100 100	HCD	FLAL	12953
H-FL	12928	PLNRLAVG	8	99.6	8	420.258	2	20.4642	9143954	9.00679e+06	9.16704e+06	9.10593e+06	86627.5	838.502	-0.6	100 100 100 99 100 100 100 99	HCD	PLNRLAVG	7018
H-FL	39258	ALVF	4	99.9	4	449.276	1	59.6608	7.69613e+06	7.58069e+06	7.71557e+06	7.66413e+06	72911.2	448.269	0.5	100 100 100 100	HCD	ALVF	10705
H-FL	50797	VGFTF	5	99.3	5	570.293	1	81.8299	7.29025e+06	7.18089e+06	7.30866e+06	7.25993e+06	69066	569.285	0.6	98 99 100 100 100	HCD	VGFTF	26652
H-FL	43307	MQLF	4	99.4	4	538.269	1	63.0919	6.08922e+06	5.99788e+06	6.1046e+06	6.0639e+06	57687.7	537.262	-0.4	100 98 100 100	HCD	MQLF	23678
H-FL	46325	GVFTF	5	99.4	5	570.293	1	81.8964	5.44982e+06	5.36807e+06	5.46358e+06	5.42716e+06	51630.2	569.285	1.1	98 99 100 100 100	HCD	GVFTF	22644
H-FL	38964	LLSL	4	99.9	4	445.301	1	59.089	5145826	5.06864e+06	5.15882e+06	5.12443e+06	48750.3	444.295	-1.3	100 100 100 100	HCD	LLSL	10064
H-FL	29818	FTTF	4	99.9	4	515.25	1	42.9129	4872776	4.79968e+06	4.88508e+06	4.85251e+06	46163.5	514.243	0.7	100 100 100 100	HCD	FTTF	20560
H-FL	30122	TFTF	4	99.1	4	515.25	1	42.9129	4872776	4.79968e+06	4.88508e+06	4.85251e+06	46163.5	514.243	0.7	99 98 100 100	HCD	TFTF	20560
H-FL	22055	EQTVVLK	7	99.7	7	816.483	1	33.2505	4586987	4.51818e+06	4.59857e+06	4.56791e+06	43456	815.475	0.8	100 99 100 100 100 100 100	HCD	EQTVVLK	43271
H-FL	37547	YFSAL	5	99.9	5	600.303	1	54.0574	4022958	3.96261e+06	4.03312e+06	4.00623e+06	38112.5	599.295	0.4	100 100 100 100 100	HCD	YFSAL	31861
H-FL	47627	FLDNF	5	99.9	5	655.308	1	75.0821	3.99965e+06	3.93965e+06	4.00975e+06	3.98302e+06	37891.7	654.301	-0.4	100 100 100 100 100	HCD	FLDNF	34763
H-FL	45032	VVLF	4	99.9	4	477.307	1	70.0719	3.82896e+06	3.77152e+06	3.83863e+06	3.81303e+06	36274.6	476.3	-0.2	100 100 100 100	HCD	VVLF	14744
H-FL	52485	FSLL	4	99.4	4	479.287	1	80.177	3.79566e+06	3.73872e+06	3.80524e+06	3.77987e+06	35959.1	478.279	0.7	100 99 100 99	HCD	FSLL	15376
H-FL	39330	LALL	4	99.9	4	429.307	1	56.7926	3.75099e+06	3.69472e+06	3.76046e+06	3.73539e+06	35535.9	428.3	-0.3	100 100 100 100	HCD	LALL	7992
H-FL	50002	LSLF	4	99.9	4	479.287	1	80.1952	3.72564e+06	3.66976e+06	3.73505e+06	3.71015e+06	35295.8	478.279	1.2	100 100 100 100	HCD	LSLF	15012
H-FL	32518	VLEL	4	99.9	4	473.298	1	49.0753	3.72399e+06	3.66813e+06	3.73339e+06	3.7085e+06	35280.1	472.29	3.1	100 100 100 100	HCD	VLEL	14111
H-FL	26086	FEGGF	5	99.8	5	556.24	1	37.6477	3.71642e+06	3.66068e+06	3.72581e+06	3.70097e+06	35208.4	555.233	-0.6	100 100 100 100 100	HCD	FEGGF	26210
H-FL	25137	FENF	4	99.9	4	556.24	1	37.6534	3.69548e+06	3.64005e+06	3.70481e+06	3.68011e+06	35010.1	555.233	-0.1	100 100 100 100	HCD	FENF	25012
H-FL	38148	LVLP	4	99.8	4	441.308	1	54.6829	3.67947e+06	3.62428e+06	3.68877e+06	3.66417e+06	34858.4	440.3	1.7	99 100 100 100	HCD	LVLP	9717
H-FL	35500	LTTVL	5	99.5	5	546.349	1	50.8121	3595932	3.54199e+06	3.60501e+06	3.58098e+06	34067	545.342	-0.4	98 99 100 100 100	HCD	LTTVL	24879
H-FL	31467	TGLF	4	99.8	4	437.241	1	47.4751	3.57813e+06	3.52445e+06	3.58716e+06	3.56325e+06	33898.3	436.232	3.2	100 100 100 100	HCD	TGLF	9043
H-FL	38236	VVLL	4	99.8	4	443.323	1	54.9794	3.41969e+06	3.36839e+06	3.42833e+06	3.40547e+06	32397.3	442.315	0.1	100 100 100 100	HCD	VVLL	9975
H-FL	43427	LELL	4	99.4	4	487.311	1	63.2003	3271058	3.22199e+06	3.27932e+06	3.25746e+06	30989.2	486.305	-2.5	98 100 100 100	HCD	LELL	16592
H-FL	31652	APLPLG	6	99.9	6	567.352	1	47.6052	3.25064e+06	3.20188e+06	3.25885e+06	3.23713e+06	30795.8	566.343	4.1	100 100 100 100 100 100	HCD	APLPLG	26359
H-FL	48395	FASVF	5	99.4	5	570.292	1	71.5942	3.24449e+06	3.19582e+06	3.25268e+06	3.231e+06	30737.5	569.285	-0.4	99 99 100 100 100	HCD	FASVF	28104
H-FL	33081	PVLL	4	99.9	4	441.309	1	47.6515	3.19192e+06	3.14404e+06	3.19998e+06	3.17865e+06	30239.5	440.3	3.4	100 100 100 100	HCD	PVLL	9718
H-FL	42631	LGLF	4	99.7	4	449.275	1	62.4475	2.98607e+06	2.94128e+06	2.99361e+06	2.97365e+06	28289.2	448.269	-2.5	100 99 100 100	HCD	LGLF	10896
H-FL	39577	GPLW	4	99.9	4	472.256	1	60.1803	2957615	2.91325e+06	2.96508e+06	2.94532e+06	28019.7	471.248	0.5	100 100 100 100	HCD	GPLW	13909
H-FL	42161	VVMGF	5	99.9	5	552.285	1	60.8037	2.90862e+06	2.86499e+06	2.91596e+06	2.89652e+06	27555.5	551.278	-0.2	100 100 100 100 100	HCD	VVMGF	25750
H-FL	25753	LVSL	4	99.9	4	431.286	1	38.7629	2.89665e+06	2.8532e+06	2.90396e+06	2.8846e+06	27442.1	430.279	-0.2	100 100 100 100	HCD	LVSL	8196
H-FL	33568	LPVGVY	6	99.1	6	647.375	1	57.1055	2.70076e+06	2.66024e+06	2.70758e+06	2.68953e+06	25586.3	646.369	-1.4	99 98 100 100 100 99	HCD	LPVGVY	28705
H-FL	42421	WAFE	4	99.9	4	552.245	1	61.546	2.49884e+06	2.46136e+06	2.50515e+06	2.48845e+06	23673.4	551.238	-1.2	100 100 100 100	HCD	WAFE	25727
H-FL	23225	LEPGPLS	7	99.8	7	712.389	1	33.9219	2400485	2.36448e+06	2.40655e+06	2.3905e+06	22741.6	711.38	1.5	100 100 100 100 100 100 100	HCD	LEPGPLS	41099
H-FL	34717	LYGL	4	99.8	4	465.271	1	51.8353	2378431	2.34275e+06	2.38444e+06	2.36854e+06	22532.7	464.264	1	100 100 100 100	HCD	LYGL	12997
H-FL	41036	LLTF	4	99.9	4	493.302	1	59.4817	2.33718e+06	2.30212e+06	2.34308e+06	2.32746e+06	22141.8	492.295	0.3	100 100 100 100	HCD	LLTF	17466
H-FL	34896	LLNPLS	6	99.5	6	656.399	1	50.0556	2312736	2.27804e+06	2.31858e+06	2.30312e+06	21910.3	655.39	1.6	99 99 100 100 100 100	HCD	LLNPLS	37181
H-FL	25217	LAGF	4	99.9	4	407.229	1	36.7298	2.25671e+06	2.22286e+06	2.26241e+06	2.24733e+06	21379.5	406.222	-0.4	100 100 100 100	HCD	LAGF	5588
H-FL	41534	TLLF	4	99.1	4	493.302	1	71.8423	2219134	2.18585e+06	2.22474e+06	2.20991e+06	21023.5	492.295	-0.1	98 98 100 100	HCD	TLLF	14557
H-FL	40847	LLDF	4	99.9	4	507.281	1	59.0793	2.21576e+06	2.18252e+06	2.22135e+06	2.20655e+06	20991.5	506.274	-0.6	100 100 100 100	HCD	LLDF	19566
H-FL	31980	VLLP	4	99.1	4	441.308	1	54.6768	2.20998e+06	2.17683e+06	2.21556e+06	2.20079e+06	20936.8	440.3	1.4	98 98 100 100	HCD	VLLP	8416
H-FL	35454	VLQF	4	99.8	4	506.298	1	50.9866	2.18175e+06	2.14903e+06	2.18726e+06	2.17268e+06	20669.4	505.29	1.9	100 100 100 100	HCD	VLQF	19389
H-FL	27750	LVGL	4	99.4	4	401.276	1	41.7165	2.18081e+06	2.1481e+06	2.18632e+06	2.17174e+06	20660.4	400.269	0.7	99 99 100 100	HCD	LVGL	4896
H-FL	30686	VLSL	4	99.8	4	431.286	1	43.8122	2.18005e+06	2.14735e+06	2.18556e+06	2.17099e+06	20653.3	430.279	-0.6	100 100 100 100	HCD	VLSL	8319
H-FL	30267	VSLL	4	99.4	4	431.286	1	43.8122	2.18005e+06	2.14735e+06	2.18556e+06	2.17099e+06	20653.3	430.279	-0.6	100 99 99 99	HCD	VSLL	8319
H-FL	29486	LTVL	4	99.7	4	445.302	1	42.1452	2.17364e+06	2.14103e+06	2.17913e+06	2.1646e+06	20592.5	444.295	-0.4	100 99 100 100	HCD	LTVL	10264
H-FL	41011	LLEPSLMS	8	99.3	8	889.472	1	59.5216	2.17016e+06	2.13761e+06	2.17564e+06	2.16114e+06	20559.6	888.463	2.2	99 99 100 100 100 100 98 98	HCD	LLEPSLMS	48957
H-FL	21028	PVLEKF	6	99.9	6	366.718	2	31.8684	2.08601e+06	2.05472e+06	2.09128e+06	2.07734e+06	19762.4	731.422	-0.4	100 100 100 100 100 100	HCD	PVLEKF	1441
H-FL	46937	QEYGFGLQ	8	99.9	8	941.437	1	68.916	2.07617e+06	2.04503e+06	2.08141e+06	2.06754e+06	19669.1	940.429	1.1	99 100 100 100 100 100 100 100	HCD	QEYGFGLQ	50257
H-FL	46693	LVGANLL	7	99.6	7	699.442	1	68.6868	2.07461e+06	2.04349e+06	2.07984e+06	2.06598e+06	19654.3	698.433	3.3	100 100 99 99 100 100 100	HCD	LVGANLL	40419
H-FL	27880	LVPL	4	99.4	4	441.309	1	47.7322	2.07183e+06	2.04075e+06	2.07706e+06	2.06322e+06	19628	440.3	3.8	99 99 100 100	HCD	LVPL	8420
H-FL	30012	SVGPF	5	99.4	5	506.261	1	42.7907	2.0507e+06	2.01994e+06	2.05588e+06	2.04217e+06	19427.8	505.254	0.1	98 99 100 100 100	HCD	SVGPF	19333
H-FL	32240	SPFL	4	99.8	4	463.254	1	46.5272	2.04266e+06	2.01202e+06	2.04782e+06	2.03417e+06	19351.7	462.248	-1.4	100 100 100 100	HCD	SPFL	12931
H-FL	39828	AAYLL	5	99.6	5	550.325	1	57.4739	2.00817e+06	1.97805e+06	2.01324e+06	1.99982e+06	19024.9	549.316	1.9	99 99 100 100 100	HCD	AAYLL	25455
H-FL	20506	YVNL	4	99.8	4	508.277	1	30.2609	2.00717e+06	1.97706e+06	2.01224e+06	1.99882e+06	19015.4	507.269	0.6	100 100 100 100	HCD	YVNL	19715
H-FL	31287	FGAF	4	99.9	4	441.215	1	47.0471	1.99858e+06	1.9686e+06	2.00362e+06	1.99027e+06	18934	440.206	4.3	100 100 100 100	HCD	FGAF	9486
H-FL	24635	VYDL	4	99.9	4	509.261	1	36.0614	1.99684e+06	1.96689e+06	2.00188e+06	1.98854e+06	18917.6	508.253	1	100 100 100 100	HCD	VYDL	19844
H-FL	24993	FTLE	4	99.4	4	509.261	1	36.0614	1.99684e+06	1.96689e+06	2.00188e+06	1.98854e+06	18917.6	508.253	1	100 98 100 100	HCD	FTLE	19844
H-FL	43066	AALLL	5	99.3	5	500.345	1	62.6414	1.9421e+06	1.91297e+06	1.947e+06	1.93402e+06	18399	499.337	1.6	99 99 100 100 99	HCD	AALLL	18425
H-FL	38529	VVLTTL	6	99.7	6	645.419	1	58.4555	1.92265e+06	1.89381e+06	1.92751e+06	1.91466e+06	18214.7	644.411	0.8	99 99 100 100 100 100	HCD	VVLTTL	33994
H-FL	34728	VVVANF	6	99.7	6	648.373	1	52.08	1.88444e+06	1.85617e+06	1.8892e+06	1.8766e+06	17852.7	647.364	1.9	99 99 100 100 100 100	HCD	VVVANF	34173
H-FL	24014	FTEL	4	99.6	4	509.261	1	36.1281	1879385	1.85119e+06	1.88413e+06	1.87157e+06	17804.8	508.253	1	100 99 100 99	HCD	FTEL	19126
H-FL	32821	LYGLD	5	99.8	5	580.299	1	49.6066	1.87877e+06	1.85059e+06	1.88351e+06	1.87096e+06	17799	579.29	2.3	100 100 100 100 99	HCD	LYGLD	27949
H-FL	29565	FSVY	4	99.9	4	515.251	1	44.6289	1.86931e+06	1.84127e+06	1.87403e+06	1.86154e+06	17709.4	514.243	1.3	100 100 100 100	HCD	FSVY	19798
H-FL	49810	FLGL	4	99.7	4	449.276	1	79.8674	1.84391e+06	1.81625e+06	1.84857e+06	1.83624e+06	17468.8	448.269	0.5	100 99 100 100	HCD	FLGL	10704
H-FL	24319	LVAVG	5	99.5	5	458.297	1	36.4716	1.82264e+06	1.7953e+06	1.82724e+06	1.81506e+06	17267.2	457.29	0.4	100 100 100 99 98	HCD	LVAVG	11970
H-FL	55933	FGFL	4	99.9	4	483.261	1	86.7269	1.81084e+06	1.78368e+06	1.81541e+06	1.80331e+06	17155.5	482.253	2.2	100 100 100 100	HCD	FGFL	15988
H-FL	45559	LLVF	4	99.3	4	491.324	1	80.7412	1.76994e+06	1.74339e+06	1.77441e+06	1.76258e+06	16768	490.315	1.8	99 98 100 100	HCD	LLVF	14369
H-FL	40144	APSLF	5	99.7	5	534.292	1	57.7415	1.76586e+06	1.73937e+06	1.77032e+06	1.75852e+06	16729.3	533.285	0.3	100 99 100 100 100	HCD	APSLF	23158
H-FL	31085	LDVL	4	99.2	4	459.282	1	46.9127	1.75895e+06	1.73257e+06	1.7634e+06	1.75164e+06	16663.9	458.274	2.5	99 99 99 99	HCD	LDVL	12253
H-FL	40120	EYVW	4	99.3	4	596.272	1	57.9751	1.71303e+06	1.68733e+06	1.71735e+06	1.7059e+06	16228.8	595.264	1.5	99 98 100 100	HCD	EYVW	31373
H-FL	27034	ELSL	4	99.2	4	461.26	1	40.5235	1.68561e+06	1.66033e+06	1.68987e+06	1.67861e+06	15969.1	460.253	-0.2	99 98 100 100	HCD	ELSL	12517
H-FL	41372	LLAL	4	99.8	4	429.307	1	60.07	1.64562e+06	1.62093e+06	1.64977e+06	1.63878e+06	15590.2	428.3	0.4	100 100 100 100	HCD	LLAL	7996
H-FL	34653	LALY	4	99.9	4	479.286	1	49.796	1.59285e+06	1.56895e+06	1.59687e+06	1.58622e+06	15090.2	478.279	0	100 100 100 100	HCD	LALY	15370
H-FL	33879	ALLL	4	99.7	4	429.307	1	57.906	1.57491e+06	1.55128e+06	1.57888e+06	1.56836e+06	14920.3	428.3	-0.5	100 100 100 99	HCD	ALLL	6892
H-FL	37696	LSVF	4	99.6	4	465.271	1	54.4327	1.53349e+06	1.51048e+06	1.53736e+06	1.52711e+06	14527.9	464.264	1.2	100 99 100 100	HCD	LSVF	13256
H-FL	17546	GPYGGVKQL	9	99.2	9	459.756	2	26.4798	1516525	1.49378e+06	1.52035e+06	1.51022e+06	14367.2	917.497	-0.6	99 99 100 99 98 99 100 100 100	HCD	GPYGGVKQL	12577
H-FL	13114	EKLGASDALR	10	99.9	10	530.293	2	20.5145	1.5028e+06	1.48026e+06	1.50659e+06	1.49655e+06	14237.1	1058.57	-1	100 100 100 100 100 100 100 100 100 100	HCD	EKLGASDALR	22638
H-FL	10770	EAPKPLV	7	99.4	7	377.228	2	17.2709	1.48754e+06	1.46523e+06	1.49129e+06	1.48135e+06	14092.6	752.443	-1.5	98 98 100 100 100 100 100	HCD	EAPKPLV	2543
H-FL	31406	LELV	4	99.1	4	473.298	1	47.2054	1.48599e+06	1.4637e+06	1.48974e+06	1.47981e+06	14077.9	472.29	3.1	97 99 100 100	HCD	LELV	14112
H-FL	33234	LYTL	4	99.9	4	509.299	1	47.8161	1464456	1.44249e+06	1.46815e+06	1.45837e+06	13873.9	508.29	3.1	100 100 100 100	HCD	LYTL	19866
H-FL	52470	LALF	4	99.8	4	463.292	1	79.6265	1.43974e+06	1.41814e+06	1.44337e+06	1.43375e+06	13639.7	462.284	1.6	100 100 100 100	HCD	LALF	12960
H-FL	35864	LGLL	4	99.9	4	415.292	1	51.5873	1.43079e+06	1.40933e+06	1.43441e+06	1.42484e+06	13555	414.284	1.9	100 100 100 100	HCD	LGLL	6558
H-FL	36016	FVNF	4	99.9	4	526.266	1	54.1253	1.40535e+06	1.38427e+06	1.4089e+06	1.39951e+06	13313.9	525.259	-0.6	100 100 100 100	HCD	FVNF	21324
H-FL	40893	VPLF	4	99.9	4	475.291	1	59.0939	1.39968e+06	1.37868e+06	1.40321e+06	1.39386e+06	13260.2	474.284	-0.9	100 100 100 100	HCD	VPLF	14806
H-FL	30762	TSLF	4	99.1	4	467.25	1	46.3814	1.39023e+06	1.36937e+06	1.39374e+06	1.38445e+06	13170.7	466.243	-0.6	99 98 100 100	HCD	TSLF	13256
H-FL	28675	EFTAL	5	99.7	5	580.298	1	43.1135	1.38773e+06	1.36692e+06	1.39124e+06	1.38196e+06	13147	579.29	0.2	99 99 100 100 100	HCD	EFTAL	27948
H-FL	3877	RSELQTAVR	9	99.7	9	530.299	2	8.7638	1.38361e+06	1.36286e+06	1.38711e+06	1.37786e+06	13108	1058.58	0.2	100 100 100 100 98 100 100 100 100	HCD	RSELQTAVR	22644
H-FL	44912	LSLL	4	99.7	4	445.303	1	65.5472	1.36552e+06	1.34504e+06	1.36897e+06	1.35984e+06	12936.6	444.295	2	100 99 100 100	HCD	LSLL	10276
H-FL	39687	VGLF	4	99.9	4	435.261	1	57.4133	1.3591e+06	1.33871e+06	1.36253e+06	1.35345e+06	12875.7	434.253	1.7	100 100 100 100	HCD	VGLF	8893
H-FL	25847	FEDTNL	6	99.4	6	738.331	1	37.1312	1.35439e+06	1.33408e+06	1.35781e+06	1.34876e+06	12831.2	737.323	0.7	99 99 100 100 99 99	HCD	FEDTNL	42424
H-FL	43142	LTLL	4	99.8	4	459.318	1	62.7712	1.35015e+06	1.3299e+06	1.35356e+06	1.34454e+06	12791	458.31	0.7	99 100 100 100	HCD	LTLL	12530
H-FL	23531	LGAF	4	99.9	4	407.228	1	34.481	1343902	1.32374e+06	1.3473e+06	1.33831e+06	12731.8	406.222	-2.9	100 100 100 100	HCD	LGAF	5582
H-FL	25965	VVVL	4	99.2	4	429.307	1	37.7569	1.30234e+06	1.28281e+06	1.30563e+06	1.29692e+06	12338	428.3	-0.8	99 98 100 100	HCD	VVVL	7990
H-FL	7999	APPPGPPE	8	99.6	8	381.194	2	14.7273	1.27707e+06	1.25791e+06	1.28029e+06	1.27176e+06	12098.6	760.375	-1.4	99 99 100 100 100 100 100 100	HCD	APPPGPPE	2525
H-FL	30018	FSMGGNDY	8	100	8	890.338	1	51.2138	1.27216e+06	1.25308e+06	1.27537e+06	1.26687e+06	12052.1	889.328	3.9	100 100 100 100 100 100 100 100	HCD	FSMGGNDY	37758
H-FL	19298	LPLE	4	99.9	4	471.281	1	29.1237	1.25536e+06	1.23653e+06	1.25853e+06	1.25014e+06	11892.9	470.274	0.3	100 100 100 100	HCD	LPLE	13806
H-FL	38162	YELL	4	99.9	4	537.292	1	54.9863	1.24655e+06	1.22785e+06	1.2497e+06	1.24137e+06	11809.5	536.285	0	100 100 100 100	HCD	YELL	23530
H-FL	23296	LAEF	4	99.9	4	479.25	1	33.884	1.23143e+06	1.21296e+06	1.23454e+06	1.22631e+06	11666.2	478.243	0.4	100 100 100 100	HCD	LAEF	15338
H-FL	31915	FLLE	4	99.1	4	521.297	1	54.397	1.21846e+06	1.20018e+06	1.22153e+06	1.21339e+06	11543.4	520.29	0.8	98 99 100 100	HCD	FLLE	17577
H-FL	33904	SPLF	4	99.4	4	463.255	1	48.2774	1.21839e+06	1.20011e+06	1.22146e+06	1.21332e+06	11542.7	462.248	0.5	99 98 100 100	HCD	SPLF	12935
H-FL	45319	VVLSL	5	99.6	5	530.355	1	66.1842	1.21409e+06	1.19588e+06	1.21715e+06	1.20904e+06	11502	529.347	0.2	99 99 100 100 100	HCD	VVLSL	22668
H-FL	36650	LLVY	4	99.1	4	507.318	1	53.0803	1.20502e+06	1.18694e+06	1.20806e+06	1.2e+06	11416	506.31	0.3	99 98 100 100	HCD	LLVY	19591
H-FL	38442	YEVW	4	99.2	4	596.272	1	57.9806	1.20131e+06	1.18329e+06	1.20434e+06	1.19631e+06	11380.9	595.264	1.7	99 98 100 100	HCD	YEVW	29583
H-FL	24604	EELL	4	99.6	4	503.271	1	36.6893	1.17601e+06	1.15837e+06	1.17898e+06	1.17112e+06	11141.2	502.264	0.5	99 99 100 100	HCD	EELL	18195
H-FL	44893	LLFE	4	99.1	4	521.299	1	65.4532	1.16748e+06	1.14997e+06	1.17043e+06	1.16263e+06	11060.4	520.29	3.2	99 98 100 100	HCD	LLFE	21363
H-FL	33386	GFSL	4	99.8	4	423.225	1	50.2494	1143337	1.12619e+06	1.14622e+06	1.13858e+06	10831.7	422.216	2.2	100 100 100 100	HCD	GFSL	7306
H-FL	48892	LTFL	4	99.9	4	493.303	1	72.8634	1.13409e+06	1.11708e+06	1.13695e+06	1.12938e+06	10744.1	492.295	1.1	100 100 100 100	HCD	LTFL	17468
H-FL	31602	SLAQVL	6	99.5	6	630.383	1	53.8024	1.1332e+06	1.1162e+06	1.13606e+06	1.12848e+06	10735.6	629.375	0.8	98 99 100 100 100 100	HCD	SLAQVL	27732
H-FL	54029	LAFF	4	99.7	4	497.276	1	88.6058	1.13069e+06	1.11373e+06	1.13355e+06	1.12599e+06	10711.9	496.269	-0.1	99 99 100 100	HCD	LAFF	17408
H-FL	46384	LTLF	4	99.4	4	493.303	1	72.9008	1.12732e+06	1.11041e+06	1.13016e+06	1.12263e+06	10679.9	492.295	1.8	98 100 100 100	HCD	LTLF	16931
H-FL	48029	FFLD	4	99.7	4	541.265	1	75.9211	1126191	1.1093e+06	1.12903e+06	1.12151e+06	10669.2	540.258	-1.6	100 100 100 99	HCD	FFLD	23174
H-FL	42752	LLEF	4	99	4	521.299	1	65.5037	1125020	1.10814e+06	1.12786e+06	1.12034e+06	10658.2	520.29	4.1	99 98 100 99	HCD	LLEF	20601
H-FL	43531	VAVPLYA	7	99.3	7	732.43	1	63.5477	1.10504e+06	1.08847e+06	1.10784e+06	1.10045e+06	10468.9	731.422	1	98 99 100 100 100 99 99	HCD	VAVPLYA	42173
H-FL	50666	VLLDL	5	99.3	5	572.365	1	76.1011	1.08089e+06	1.06467e+06	1.08362e+06	1.07639e+06	10240	571.358	-1.1	98 99 100 100 100	HCD	VLLDL	28400
H-FL	43115	LSFL	4	99.8	4	479.285	1	75.5495	1.05648e+06	1.04063e+06	1.05915e+06	1.05209e+06	10008.8	478.279	-2	100 100 100 100	HCD	LSFL	12970
H-FL	30709	FEEF	4	99.2	4	571.24	1	44.2828	1.0492e+06	1.03346e+06	1.05185e+06	1.04484e+06	9939.86	570.232	1.1	98 98 100 100	HCD	FEEF	28210
H-FL	34658	ETLF	4	99.1	4	509.261	1	49.7967	1.01978e+06	1.00448e+06	1.02236e+06	1.01554e+06	9661.15	508.253	0.4	99 97 100 100	HCD	ETLF	19841
H-FL	26441	LVVY	4	99.1	4	493.302	1	38.403	992574	977685	995081	988447	9403.4	492.295	0.5	99 98 100 100	HCD	LVVY	17467
H-FL	45131	LPLL	4	99.5	4	455.323	1	66.2751	988590	973762	991087	984480	9365.66	454.315	-0.2	99 100 100 99	HCD	LPLL	11752
H-FL	10148	LVHL	4	99.1	4	481.313	1	16.8129	981189	966471	983666	977109	9295.53	480.306	0	100 99 99 99	HCD	LVHL	15701
H-FL	59502	FSLF	4	99.6	4	513.271	1	94.3139	976384	961738	978849	972324	9250.01	512.264	1.4	100 99 100 100	HCD	FSLF	20358
H-FL	39070	LVYEL	5	99.7	5	636.362	1	67.2406	964749	950278	967185	960737	9139.79	635.353	3	99 99 100 100 100	HCD	LVYEL	28115
H-FL	33906	TLLY	4	99	4	509.297	1	50.7144	961230	946811	963657	957233	9106.45	508.29	-0.5	98 98 100 100	HCD	TLLY	19142
H-FL	25034	FEFQ	4	99.9	4	570.256	1	37.5505	959811	945414	962235	955820	9093.01	569.249	0.1	100 100 100 100	HCD	FEFQ	26634
H-FL	44958	ELLL	4	99	4	487.313	1	65.8089	959038	944653	961460	955050	9085.69	486.305	1.1	99 97 100 100	HCD	ELLL	16600
H-FL	44432	LVVF	4	99.2	4	477.308	1	68.609	949036	934800	951432	945089	8990.92	476.3	2.6	99 98 100 100	HCD	LVVF	14748
H-FL	34455	LLNL	4	99.9	4	472.313	1	51.9128	923014	909169	925345	919176	8744.4	471.306	1.1	100 100 100 100	HCD	LLNL	13953
H-FL	34605	LDPFG	5	99.7	5	548.271	1	49.7236	909032	895396	911327	905252	8611.94	547.264	-0.2	100 100 100 100 99	HCD	LDPFG	25089
H-FL	33675	DPWP	4	99.2	4	514.229	1	50.6402	902911	889368	905192	899157	8553.96	513.222	-0.9	99 98 100 100	HCD	DPWP	19675
H-FL	30701	VLGSF	5	99.9	5	522.291	1	46.2787	902657	889117	904936	898904	8551.54	521.285	-1.5	100 100 100 100 100	HCD	VLGSF	20772
H-FL	41641	LLAAF	5	99.9	5	534.33	1	63.7279	885952	872662	888189	882268	8393.28	533.321	2	100 100 100 100 100	HCD	LLAAF	22319
H-FL	39202	LLEL	4	99.3	4	487.313	1	60.0439	847001	834296	849140	843479	8024.28	486.305	0.7	99 98 100 100	HCD	LLEL	16160
H-FL	28141	FSLT	4	99.7	4	467.25	1	40.5224	845640	832955	847775	842123	8011.38	466.243	-0.9	100 100 100 99	HCD	FSLT	13530
H-FL	28261	VGPAF	5	99.2	5	490.266	1	42.5127	839207	826619	841326	835717	7950.43	489.259	-0.2	98 99 100 100 100	HCD	VGPAF	16543
H-FL	30297	LLTL	4	99.4	4	459.319	1	51.666	832626	820137	834729	829164	7888.09	458.31	2.1	100 98 100 100	HCD	LLTL	10749
H-FL	25202	FETAL	5	99.7	5	580.298	1	43.2028	822787	810445	824865	819366	7794.88	579.29	0.4	99 99 100 100 100	HCD	FETAL	23708
H-FL	46132	LVLL	4	99	4	457.338	1	67.7413	821351	809030	823425	817935	7781.27	456.331	-1.5	97 100 100 100	HCD	LVLL	12110
H-FL	36073	LLGGL	5	99.9	5	472.313	1	54.3702	815089	802863	817148	811700	7721.95	471.306	0.6	100 100 100 100 100	HCD	LLGGL	13947
H-FL	38826	VSLAL	5	99	5	502.323	1	59.0458	802026	789995	804051	798690	7598.19	501.316	-1.4	96 99 100 100 100	HCD	VSLAL	18035
H-FL	24241	VLANL	5	99.6	5	529.335	1	36.4827	740230	729127	742100	737152	7012.76	528.327	0.8	99 99 100 100 100	HCD	VLANL	21724
H-FL	37644	LVVL	4	99.1	4	443.322	1	54.1784	734769	723747	736624	731713	6961.01	442.315	-0.7	98 98 100 100	HCD	LVVL	9973
H-FL	23615	YVGL	4	99.9	4	451.255	1	34.4925	723294	712445	725121	720287	6852.31	450.248	-1.2	100 100 100 100	HCD	YVGL	11187
H-FL	35275	VELL	4	99.8	4	473.297	1	50.8407	700620	690110	702389	697706	6637.49	472.29	-0.2	100 100 100 100	HCD	VELL	14426
H-FL	31867	VFGGF	5	99.3	5	526.266	1	54.205	666970	656966	668655	664197	6318.71	525.259	0.1	99 99 100 100 100	HCD	VFGGF	18184
H-FL	14895	LLEP	4	99.4	4	471.281	1	22.6211	664838	654865	666517	662073	6298.5	470.274	-0.1	99 99 100 100	HCD	LLEP	14105
H-FL	18836	LAETTL	6	99.9	6	647.361	1	28.4913	657387	647526	659047	654653	6227.91	646.354	0.6	100 100 100 100 100 100	HCD	LAETTL	34095
H-FL	39326	APLYL	5	99.2	5	576.34	1	56.8148	653801	643994	655452	651083	6193.95	575.332	0.7	99 98 100 100 99	HCD	APLYL	28824
H-FL	40365	TTLVGL	6	99.7	6	603.373	1	58.1674	651988	642208	653634	649276	6176.77	602.364	3.3	99 99 100 100 100 100	HCD	TTLVGL	32209
H-FL	25914	TLPTLQ	6	99	6	672.392	1	37.6008	637474	627912	639084	634824	6039.27	671.385	-0.7	98 97 100 100 100 100	HCD	TLPTLQ	38477
H-FL	24376	LVDL	4	99.9	4	459.281	1	36.515	633159	623661	634757	630526	5998.38	458.274	-0.1	100 100 100 100	HCD	LVDL	12247
H-FL	28276	YGLY	4	99.9	4	515.25	1	40.8847	630469	621012	632061	627847	5972.9	514.243	0.1	100 100 100 100	HCD	YGLY	20559
H-FL	8626	EDEEHHFE	8	100	8	536.202	2	14.5627	622653	613314	624226	620064	5898.86	1070.39	-4.5	100 100 100 100 100 100 100 100	HCD	EDEEHHFE	23314
H-FL	19020	VLEY	4	99.9	4	523.276	1	28.3681	612699	603509	614246	610151	5804.56	522.269	0.5	100 100 100 100	HCD	VLEY	21737
H-FL	34004	LYTQL	5	99.6	5	637.358	1	48.8451	590447	581590	591938	587991	5593.74	636.348	3.3	99 99 100 100 100	HCD	LYTQL	35527
H-FL	28610	LAGAF	5	99.2	5	478.266	1	43.0747	587863	579045	589348	585419	5569.27	477.259	-0.3	99 99 99 100 100	HCD	LAGAF	14833
H-FL	37135	LAVF	4	99.9	4	449.276	1	53.3602	569502	560959	570940	567133	5395.31	448.269	0.1	100 100 100 100	HCD	LAVF	10906
H-FL	28039	LSVL	4	99.9	4	431.286	1	42.0128	565581	557098	567009	563229	5358.17	430.279	-0.3	100 100 100 100	HCD	LSVL	8195
H-FL	36480	LGLGSW	6	99.4	6	632.341	1	62.7777	558764	550383	560175	556441	5293.59	631.333	1.9	98 98 100 100 100 100	HCD	LGLGSW	27872
H-FL	25719	TLPL	4	99.5	4	443.286	1	37.5248	556683	548332	558088	554368	5273.87	442.279	-0.2	100 99 100 99	HCD	TLPL	9967
H-FL	40339	LLDL	4	99.9	4	473.297	1	61.3215	538805	530723	540166	536565	5104.5	472.29	-0.2	100 100 100 100	HCD	LLDL	14098
H-FL	33188	EALF	4	99	4	479.251	1	49.8329	528496	520569	529831	526298	5006.84	478.243	2.4	99 97 100 100	HCD	EALF	14982
H-FL	24959	TLLP	4	99.9	4	443.286	1	37.5888	524759	516887	526084	522577	4971.43	442.279	-0.4	100 100 100 100	HCD	TLLP	9831
H-FL	4064	EPPPPPPH	8	99.5	8	434.221	2	8.8871	524269	516405	525593	522089	4966.79	866.429	-0.9	98 99 100 100 100 100 100 99	HCD	EPPPPPPH	8712
H-FL	33057	GFGL	4	99.8	4	393.214	1	47.6281	518149	510376	519457	515994	4908.81	392.206	1.6	100 100 100 100	HCD	GFGL	4034
H-FL	29329	AALSL	5	99.6	5	474.292	1	42.2141	513471	505769	514768	511336	4864.5	473.285	-0.1	99 99 100 100 100	HCD	AALSL	14565
H-FL	37092	LLATF	5	99.6	5	564.34	1	56.2012	509824	502176	511111	507704	4829.94	563.332	1.5	99 99 100 100 100	HCD	LLATF	25929
H-FL	20209	VVCTF	5	99.1	5	568.28	1	30.8853	506298	498704	507577	504193	4796.54	567.273	0	100 100 98 98 100	HCD	VVCTF	26450
H-FL	49267	LPFL	4	99.5	4	489.308	1	73.7101	504543	496975	505818	502445	4779.92	488.3	2.6	100 100 100 99	HCD	LPFL	16915
H-FL	17876	LFAEA	5	99.8	5	550.287	1	27.2844	504196	496633	505470	502100	4776.63	549.28	-0.2	100 100 100 100 99	HCD	LFAEA	24292
H-FL	29661	PDWP	4	99.3	4	514.229	1	50.6927	493694	486289	494941	491641	4677.13	513.222	-0.3	99 99 100 100	HCD	PDWP	16835
H-FL	34183	YLFGGGSN	8	99.7	8	814.374	1	51.4191	492052	484672	493295	490006	4661.58	813.366	1.1	99 99 100 100 100 100 100 100	HCD	YLFGGGSN	43160
H-FL	26997	LPVLN	5	99.5	5	555.35	1	39.0246	480736	473525	481950	478737	4554.37	554.343	0.6	100 99 100 100 99	HCD	LPVLN	26132
H-FL	23995	VPEPL	5	99.9	5	554.318	1	34.8072	478992	471807	480201	477000	4537.85	553.311	-1	100 100 100 100 100	HCD	VPEPL	26008
H-FL	22275	FSGL	4	99.8	4	423.224	1	32.5217	477736	470570	478943	475750	4525.95	422.216	-0.5	100 100 100 100	HCD	FSGL	7386
H-FL	45106	LALSL	5	99.7	5	516.339	1	66.0484	476619	469470	477822	474637	4515.37	515.332	0.6	99 99 100 100 100	HCD	LALSL	20699
H-FL	18366	EDLPDPN	7	99.3	7	799.347	1	27.459	476136	468994	477338	474156	4510.79	798.34	0.5	98 98 100 100 100 100 99	HCD	EDLPDPN	45948
H-FL	40462	VFTPL	5	99	5	576.34	1	58.378	471374	464303	472564	469414	4465.67	575.332	1.2	99 99 100 99 99	HCD	VFTPL	28825
H-FL	28053	FDLE	4	99.2	4	523.24	1	42.0151	468115	461093	469297	466168	4434.8	522.232	0.9	98 98 100 100	HCD	FDLE	20931
H-FL	42319	LDLL	4	99.7	4	473.297	1	61.2389	456449	449602	457601	454551	4324.28	472.29	-0.9	99 99 100 100	HCD	LDLL	14423
H-FL	28073	LEDPL	5	99.2	5	586.309	1	40.4345	453171	446374	454315	451287	4293.23	585.301	0.5	98 99 100 100 99	HCD	LEDPL	30251
H-FL	41083	LLDQF	5	99.6	5	635.341	1	62.7995	445851	439163	446977	443997	4223.88	634.333	1.4	99 99 100 100 100	HCD	LLDQF	33280
H-FL	25547	VSVF	4	99	4	451.255	1	38.9081	443628	436973	444748	441783	4202.82	450.248	0.3	98 98 100 100	HCD	VSVF	11002
H-FL	18144	FSAL	4	99.9	4	437.239	1	31.26	436303	429759	437405	434489	4133.43	436.232	-0.1	100 100 100 100	HCD	FSAL	7908
H-FL	30420	LPLVG	5	99.3	5	498.329	1	43.7103	434649	428129	435747	432842	4117.76	497.321	0.2	100 99 100 100 99	HCD	LPLVG	18147
H-FL	37428	FGFGGP	6	99.2	6	581.272	1	53.8605	430336	423880	431422	428546	4076.89	580.264	-0.2	97 98 100 100 100 100	HCD	FGFGGP	29700
H-FL	26838	ELDPL	5	99.3	5	586.309	1	40.4433	430162	423709	431248	428373	4075.24	585.301	0.6	99 99 100 99 99	HCD	ELDPL	28577
H-FL	15341	LPLQ	4	99.5	4	470.297	1	23.9128	420404	414098	421466	418656	3982.8	469.29	-0.4	99 100 100 99	HCD	LPLQ	13659
H-FL	24210	DVDPLE	6	99.6	6	687.32	1	35.1592	412495	406307	413536	410779	3907.87	686.312	0.5	99 99 100 100 100 100	HCD	DVDPLE	39489
H-FL	49115	TLLGL	5	99	5	516.339	1	73.2561	405829	399741	406853	404141	3844.72	515.332	0.6	96 99 100 100 100	HCD	TLLGL	20700
H-FL	17875	FPVG	4	99.4	4	419.228	1	27.083	402516	396478	403533	400842	3813.34	418.222	-2.1	100 99 100 99	HCD	FPVG	6984
H-FL	52867	LGLW	4	99.6	4	488.288	1	80.4269	401385	395364	402399	399716	3802.62	487.279	2.5	99 99 100 100	HCD	LGLW	16713
H-FL	46660	LTLGL	5	99.6	5	516.34	1	73.3517	397783	391817	398788	396129	3768.5	515.332	1.3	99 100 100 100 100	HCD	LTLGL	19941
H-FL	19424	YEEF	4	99.3	4	587.235	1	29.4636	391201	385333	392189	389574	3706.14	586.227	1.2	99 99 100 100	HCD	YEEF	28655
H-FL	35128	VVVF	4	99.2	4	463.29	1	50.5303	358754	353373	359660	357262	3398.75	462.284	-2.5	99 98 100 100	HCD	VVVF	12946
H-FL	35891	VPLVP	5	99	5	524.345	1	51.502	358077	352706	358982	356588	3392.33	523.337	2.3	97 98 100 100 100	HCD	VPLVP	21927
H-FL	38013	LLGSAL	6	99.2	6	573.362	1	54.7155	338873	333789	339728	337463	3210.39	572.353	1.9	99 99 99 99 100 99	HCD	LLGSAL	28504
H-FL	20696	STVLEGLK	8	99.7	8	423.75	2	30.498	328048	323127	328876	326684	3107.84	845.486	-0.7	99 99 100 100 100 100 100 100	HCD	STVLEGLK	7443
H-FL	33454	LPLP	4	99.6	4	439.292	1	48.1705	326479	321582	327303	325121	3092.98	438.284	0.1	99 100 100 100	HCD	LPLP	9429
H-FL	27793	FAGL	4	99.9	4	407.229	1	41.8327	320702	315892	321512	319369	3038.25	406.222	0.4	100 100 100 100	HCD	FAGL	5538
H-FL	24095	LALVG	5	99.2	5	472.313	1	36.2209	315881	311143	316679	314567	2992.58	471.306	0.8	99 99 100 100 99	HCD	LALVG	13949
H-FL	21335	LPVVG	5	99.3	5	484.313	1	32.1492	311650	306975	312437	310354	2952.49	483.306	-0.1	100 99 100 100 99	HCD	LPVVG	15690
H-FL	23321	LPTADY	6	99.7	6	679.33	1	33.8736	303713	299158	304480	302450	2877.3	678.322	0.5	100 99 100 100 100 100	HCD	LPTADY	38924
H-FL	30545	AFTL	4	99.1	4	451.256	1	51.4933	301092	296575	301852	299840	2852.47	450.248	1.7	99 98 100 100	HCD	AFTL	9629
H-FL	38181	LLTSL	5	99.6	5	546.35	1	54.9662	301030	296515	301791	299779	2851.89	545.342	0.9	99 99 100 100 100	HCD	LLTSL	24881
H-FL	35453	LGVF	4	99.8	4	435.26	1	53.378	294371	289956	295115	293147	2788.8	434.253	-0.2	100 100 100 100	HCD	LGVF	8748
H-FL	30788	LGLY	4	99.6	4	465.271	1	44.2712	293045	288650	293785	291827	2776.24	464.264	0.9	99 99 100 100	HCD	LGLY	13255
H-FL	40229	LPTFVS	6	99.2	6	663.371	1	61.0117	292609	288220	293348	291392	2772.1	662.364	0.2	100 98 99 99 100 99	HCD	LPTFVS	35341
H-FL	28716	PLGF	4	99.2	4	433.245	1	43.1514	290794	286432	291529	289585	2754.91	432.237	0	99 99 100 100	HCD	PLGF	8456
H-FL	23647	LLGAVTS	7	99.1	7	660.395	1	35.5119	270142	266090	270825	269019	2559.26	659.385	3.6	99 98 99 99 100 100 99	HCD	LLGAVTS	35128
H-FL	23559	LPVP	4	99.8	4	425.275	1	35.2191	262852	258909	263516	261759	2490.19	424.269	-1.5	100 100 100 100	HCD	LPVP	7519
H-FL	27131	LVAGAL	6	99	6	543.351	1	40.8701	255855	252017	256501	254791	2423.9	542.343	0.9	99 98 99 99 99 99	HCD	LVAGAL	23480
H-FL	25562	FATL	4	99.1	4	451.255	1	36.98	255470	251638	256115	254408	2420.26	450.248	-0.5	99 98 100 100	HCD	FATL	11190
H-FL	27811	FTDF	4	99.9	4	529.229	1	39.9262	249637	245893	250268	248599	2365	528.222	-1.1	100 100 100 100	HCD	FTDF	22478
H-FL	29379	LVDF	4	99.9	4	493.265	1	44.0266	245377	241696	245997	244357	2324.64	492.258	-0.7	100 100 100 100	HCD	LVDF	16902
H-FL	33654	VLGL	4	99.6	4	401.275	1	50.8025	244300	240636	244917	243284	2314.44	400.269	-2.9	100 99 100 100	HCD	VLGL	4888
H-FL	31653	EEFL	4	99.4	4	537.257	1	47.5528	237199	233641	237798	236212	2247.16	536.248	3.5	99 99 100 100	HCD	EEFL	22613
H-FL	32880	LGML	4	99.1	4	433.248	1	47.2135	237067	233511	237666	236081	2245.91	432.241	0.1	99 98 99 99	HCD	LGML	8623
H-FL	55448	DFLGLN	6	99.1	6	678.348	1	91.9083	232915	229421	233503	231946	2206.57	677.338	3.8	97 98 100 100 100 99	HCD	DFLGLN	36290
H-FL	37236	LLGTF	5	99.5	5	550.324	1	53.6631	230313	226858	230895	229355	2181.93	549.316	0.2	99 99 100 100 100	HCD	LLGTF	25446
H-FL	4257	EGAAESLHVK	10	99.9	10	520.772	2	9.083	228222	224799	228799	227273	2162.12	1039.53	-0.5	100 100 100 100 100 100 100 100 100 100	HCD	EGAAESLHVK	21213
H-FL	18665	VPFE	4	99.4	4	491.25	1	27.9453	209621	206477	210150	208749	1985.9	490.243	-0.4	100 99 99 99	HCD	VPFE	17160
H-FL	4066	LSQKFPK	7	99.8	7	424.255	2	8.9227	198927	195943	199429	198099	1884.58	846.496	-1.8	100 100 99 100 100 100 100	HCD	LSQKFPK	7487
H-FL	32451	DPWEP	5	99.1	5	643.273	1	48.7845	193825	190917	194314	193019	1836.25	642.265	1.2	99 98 100 100 99	HCD	DPWEP	33825
H-FL	19359	MDLP	4	99.1	4	475.222	1	29.246	192186	189303	192672	191387	1820.72	474.215	-0.6	99 99 100 99	HCD	MDLP	14437
H-FL	11600	PPDNVK	6	99.2	6	669.357	1	18.1875	191043	188177	191525	190248	1809.89	668.349	1.3	99 98 100 99 100 100	HCD	PPDNVK	38282
H-FL	35012	LGPVL	5	99.4	5	498.328	1	50.4525	179817	177120	180271	179069	1703.54	497.321	-1.4	100 100 99 99 99	HCD	LGPVL	18143
H-FL	24207	TALGL	5	99.1	5	474.293	1	41.5308	166264	163770	166684	165572	1575.14	473.285	1	97 99 100 100 100	HCD	TALGL	12385
H-FL	28079	LLSGL	5	99.4	5	502.323	1	42.0433	160135	157733	160539	159469	1517.08	501.316	-0.2	99 99 100 100 99	HCD	LLSGL	18037
H-FL	54114	LSDL	4	99.8	4	447.245	1	98.9777	155655	153321	156048	155008	1474.64	446.238	1	100 100 100 100	HCD	LSDL	9119
H-FL	39868	LLAGL	5	99.4	5	486.33	1	60.5681	146960	144755	147331	146349	1392.26	485.321	2.6	99 99 100 100 99	HCD	LLAGL	15932
H-FL	46812	LALLN	5	99	5	543.351	1	68.761	146749	144548	147120	146139	1390.27	542.343	2.6	99 99 100 100 97	HCD	LALLN	24456
H-FL	36911	DLALP	5	99.6	5	528.303	1	56.028	126665	124765	126985	126139	1199.99	527.295	1.3	99 99 100 100 100	HCD	DLALP	21564
H-FL	20114	VVGF	4	99.2	4	421.244	1	34.4688	119243	117454	119544	118747	1129.67	420.237	-1.6	99 98 100 100	HCD	VVGF	6231
H-FL	29611	YTLY	4	99.2	4	559.277	1	44.5334	116097	114356	116391	115615	1099.88	558.269	1.8	99 98 100 100	HCD	YTLY	25357
H-FL	17309	YDEF	4	99.5	4	573.219	1	29.8134	108187	106565	108461	107738	1024.94	572.212	0.2	100 99 100 100	HCD	YDEF	22890
H-FL	21136	VVETF	5	99.3	5	594.313	1	31.7332	90960.6	89596.2	91190.3	90582.4	861.738	593.306	-1.3	99 99 99 100 100	HCD	VVETF	29317
H-FL	33834	PTDST	5	99.7	5	520.226	1	50.9414	64586	63617.2	64749.1	64317.4	611.871	519.218	1.5	100 100 100 100 99	HCD	PTDST	20355
H-FL	38218	WLLQ	4	99.3	4	559.324	1	55.0696	54670.6	53850.6	54808.7	54443.3	517.936	558.317	-0.2	100 98 100 100	HCD	WLLQ	26626
H-FL	4302	EPAPHPP	7	99.4	7	372.686	2	9.0591	51532.2	50759.2	51662.3	51317.9	488.203	743.36	-2.4	100 98 99 99 100 100 100	HCD	EPAPHPP	2063
H-FL	38155	YFSSF	5	99.3	5	650.282	1	54.8507	46242.2	45548.5	46358.9	46049.9	438.087	649.275	-0.2	98 98 100 100 100	HCD	YFSSF	36508
H-FL	4251	TVKLLK	6	99.8	6	351.249	2	9.0481	13924.9	13716	13960.1	13867	131.921	700.485	-2	99 100 100 100 100 100	HCD	TVKLLK	151

## Sheet: High altitude-SP
									Peak area
Source File	Scan	Peptide	Tag length	ALC (%)	Length	m/z	z	RT	H_SP1	H_SP2	H_SP3	Avr.	SD	Mass	ppm	local confidence (%)	mode	tag(>=0.0%)	Feature Id
H-SP	40670	AALLL	5	99.3	5	500.345	1	62.6696	2.10925e+06	2.07762e+06	2.11458e+06	2.12047e+06	19982.5	499.337	1.6	99 99 100 100 99	HCD	AALLL	17637
H-SP	29740	AALSL	5	99.6	5	474.293	1	42.1514	335878	330840	336726	337663	3182.02	473.285	0.8	99 99 100 100 100	HCD	AALSL	15971
H-SP	38423	AANGDLVSAPY	11	99	11	539.266	2	58.5679	4.65983e+06	4.58993e+06	4.6716e+06	4.6846e+06	44146.1	1076.51	3	99 98 98 99 100 100 100 100 100 98 98	HCD	AANGDLVSAPY	23309
H-SP	28801	AELSLLR	7	99.8	7	401.245	2	43.435	648955	639221	650594	652405	6148.04	800.476	0.1	100 100 100 100 100 100 100	HCD	AELSLLR	4890
H-SP	33560	AFGL	4	99.8	4	407.229	1	50.9219	311700	307025	312487	313357	2952.97	406.222	0.7	100 100 100 100	HCD	AFGL	5648
H-SP	37205	AFTDF	5	99.6	5	600.267	1	51.9209	1.29497e+06	1.27554e+06	1.29824e+06	1.30185e+06	12268.2	599.259	1.3	99 99 100 100 100	HCD	AFTDF	34431
H-SP	37954	ALLL	4	99.1	4	429.307	1	57.7544	2.50907e+06	2.47143e+06	2.5154e+06	2.5224e+06	23770.3	428.3	-0.3	99 98 100 100	HCD	ALLL	7911
H-SP	48785	ALLNL	5	99.6	5	543.35	1	68.6656	2.97827e+06	2.93359e+06	2.98579e+06	2.9941e+06	28215.4	542.343	0.6	99 99 100 100 100	HCD	ALLNL	26800
H-SP	38955	ALVF	4	99.9	4	449.276	1	59.5239	6325362	6.23048e+06	6.34134e+06	6.35898e+06	59924.9	448.269	-0.2	100 100 100 100	HCD	ALVF	10779
H-SP	31178	APLPLG	6	99.8	6	567.351	1	47.6291	1767705	1.74119e+06	1.77217e+06	1.7771e+06	16746.8	566.343	2.5	100 100 100 100 100 99	HCD	APLPLG	25872
H-SP	37207	APLYL	5	99	5	576.34	1	56.8581	714954	704230	716759	718754	6773.29	575.332	0.7	99 98 100 100 99	HCD	APLYL	26807
H-SP	8644	APPGPPPE	8	99.1	8	381.195	2	14.7322	2368359	2.33283e+06	2.37434e+06	2.38095e+06	22437.2	760.375	-1.1	96 99 100 99 100 100 100 100	HCD	APPGPPPE	2897
H-SP	38022	APSLF	5	99.9	5	534.292	1	57.6828	2.83586e+06	2.79332e+06	2.84302e+06	2.85093e+06	26866.2	533.285	-0.1	100 100 100 100 100	HCD	APSLF	22658
H-SP	34492	AVPLLT	6	99.6	6	613.393	1	52.3203	3.35946e+06	3.30906e+06	3.36794e+06	3.37731e+06	31826.6	612.385	1.8	99 99 100 100 100 100	HCD	AVPLLT	30741
H-SP	38845	AYLL	4	99.9	4	479.287	1	53.9346	8080180	7.95898e+06	8.10058e+06	8.12313e+06	76549.6	478.279	0.3	100 100 100 100	HCD	AYLL	16838
H-SP	23630	DGFVLR	6	99.9	6	353.698	2	34.2727	241273	237653	241882	242555	2285.76	705.381	-0.7	100 100 100 100 100 100	HCD	DGFVLR	345
H-SP	39017	EAFF	4	99	4	513.235	1	59.7379	138979	136895	139330	139718	1316.65	512.227	1.4	99 97 100 100	HCD	EAFF	19334
H-SP	35749	EALF	4	99.1	4	479.251	1	49.7328	767307	755798	769245	771386	7269.28	478.243	1.3	99 97 100 100	HCD	EALF	16804
H-SP	15117	EALKPEKPVG	10	99.7	10	534.309	2	23.3442	7.22908e+06	7.12064e+06	7.24733e+06	7.26751e+06	68486.5	1066.6	0.5	99 99 100 100 100 100 100 100 100 100	HCD	EALKPEKPVG	25408
H-SP	10174	EAPKPLV	7	99.5	7	377.228	2	17.2504	1.39726e+06	1.3763e+06	1.40078e+06	1.40468e+06	13237.2	752.443	-1.6	98 99 100 100 100 100 100	HCD	EAPKPLV	2664
H-SP	7929	EDEEHHEF	8	99.7	8	536.202	2	14.5335	856431	843585	858594	860983	8113.61	1070.39	-3.9	100 99 100 100 100 100 100 99	HCD	EDEEHHEF	22108
H-SP	8195	EDEEHHFE	8	99.9	8	536.201	2	14.4312	707694	697079	709481	711456	6704.52	1070.39	-5.3	100 100 100 100 100 100 100 100	HCD	EDEEHHFE	25599
H-SP	33844	EEFL	4	99.1	4	537.257	1	47.4135	170651	168091	171082	171558	1616.7	536.248	3.2	99 98 100 99	HCD	EEFL	25803
H-SP	24399	EELL	4	99.5	4	503.271	1	36.5838	1.11881e+06	1.10203e+06	1.12164e+06	1.12476e+06	10599.3	502.264	0.1	99 99 100 100	HCD	EELL	18033
H-SP	36697	EFAL	4	99.3	4	479.25	1	55.8777	596662	587712	598168	599833	5652.62	478.243	-0.6	99 98 100 100	HCD	EFAL	14892
H-SP	31551	EFEF	4	99.3	4	571.24	1	44.157	3894840	3.83642e+06	3.90468e+06	3.91554e+06	36898.7	570.232	1.1	99 98 100 100	HCD	EFEF	30645
H-SP	28256	EFTAL	5	99.6	5	580.298	1	43.0619	1.18171e+06	1.16399e+06	1.1847e+06	1.18799e+06	11195.2	579.29	-0.1	99 99 100 100 100	HCD	EFTAL	27420
H-SP	4041	EGAAESLHVK	10	99.9	10	520.772	2	9.0604	512050	504369	513343	514772	4851.03	1039.53	-0.4	100 100 100 100 100 100 100 100 100 100	HCD	EGAAESLHVK	23356
H-SP	12370	EKLGASDALR	10	99.9	10	530.293	2	20.4463	2.08815e+06	2.05682e+06	2.09342e+06	2.09925e+06	19782.6	1058.57	-0.7	100 100 100 100 100 100 100 100 100 100	HCD	EKLGASDALR	21431
H-SP	29541	ELGPL	5	99.9	5	528.303	1	44.6676	1571323	1.54775e+06	1.57529e+06	1.57968e+06	14886.3	527.295	0.3	100 100 100 100 100	HCD	ELGPL	21822
H-SP	44964	ELLL	4	99	4	487.311	1	63.1333	2.05726e+06	2.0264e+06	2.06245e+06	2.06819e+06	19489.9	486.305	-2.4	99 97 100 100	HCD	ELLL	18191
H-SP	35353	ELLTEEAK	8	100	8	466.75	2	49.221	583325	574575	584798	586426	5526.27	931.486	-0.3	100 100 100 100 100 100 100 100	HCD	ELLTEEAK	14813
H-SP	41317	ELVF	4	99.9	4	507.282	1	63.6309	22768408	2.24269e+07	2.28259e+07	2.28894e+07	215702	506.274	1.5	100 100 100 100	HCD	ELVF	19076
H-SP	21753	EQTVVLK	7	99.9	7	816.483	1	33.2106	6209975	6.11683e+06	6.22566e+06	6.24298e+06	58831.7	815.475	0.8	100 99 100 100 100 100 100	HCD	EQTVVLK	44186
H-SP	4152	ESKEKPTLG	9	99.9	9	494.769	2	9.151	329197	324259	330028	330947	3118.73	987.524	-0.2	100 100 100 100 100 100 100 100 100	HCD	ESKEKPTLG	17252
H-SP	10683	ETLHLG	6	99.5	6	669.357	1	18.1243	1.72231e+06	1.69648e+06	1.72666e+06	1.73147e+06	16316.7	668.349	1.2	100 99 100 99 100 100	HCD	ETLHLG	35117
H-SP	44164	EVFFEE	6	99.3	6	799.354	1	68.4296	27306894	2.68973e+07	2.73759e+07	2.7452e+07	258699	798.344	4.1	98 98 100 100 100 100	HCD	EVFFEE	43524
H-SP	43086	EVLF	4	99.9	4	507.282	1	60.0419	8.23571e+06	8.11217e+06	8.2565e+06	8.27948e+06	78023	506.274	0.7	100 100 100 100	HCD	EVLF	21394
H-SP	27543	FAGL	4	99.9	4	407.229	1	41.6918	270352	266297	271035	271789	2561.25	406.222	-0.1	100 100 100 100	HCD	FAGL	5543
H-SP	36542	FALVAN	6	99.4	6	634.358	1	50.9722	228239	224815	228815	229452	2162.28	633.349	2.8	98 99 100 100 100 99	HCD	FALVAN	38131
H-SP	50405	FASVF	5	99.2	5	570.292	1	71.4699	4.12703e+06	4.06512e+06	4.13745e+06	4.14896e+06	39098.4	569.285	-0.8	98 98 100 100 100	HCD	FASVF	30537
H-SP	29709	FDLE	4	99	4	523.24	1	41.8675	751587	740313	753485	755582	7120.34	522.232	-0.4	98 98 100 100	HCD	FDLE	23799
H-SP	26137	FDQLALR	7	99.8	7	431.741	2	39.906	326611	321712	327436	328347	3094.23	861.471	-3.6	100 100 100 100 100 100 100	HCD	FDQLALR	8268
H-SP	25629	FEDTNL	6	99.3	6	738.331	1	36.9559	5105706	5.02912e+06	5.1186e+06	5.13285e+06	48370.2	737.323	0.6	99 99 100 100 98 99	HCD	FEDTNL	46016
H-SP	31331	FEEF	4	99.9	4	571.24	1	44.157	3894840	3.83642e+06	3.90468e+06	3.91554e+06	36898.7	570.232	1.1	100 100 100 100	HCD	FEEF	30645
H-SP	60500	FEFL	4	99.9	4	555.282	1	89.8111	64629240	6.36598e+07	6.47924e+07	6.49728e+07	612281	554.274	1.1	100 100 100 100	HCD	FEFL	28486
H-SP	26105	FENF	4	99.9	4	556.24	1	37.4339	2.84147e+06	2.79885e+06	2.84865e+06	2.85658e+06	26919.4	555.233	-0.3	100 100 100 100	HCD	FENF	28599
H-SP	30397	FETAL	5	99.6	5	580.297	1	43.013	1.06224e+06	1.0463e+06	1.06492e+06	1.06788e+06	10063.3	579.29	-0.3	99 99 100 100 100	HCD	FETAL	32049
H-SP	43364	FFLE	4	99.3	4	555.283	1	67.0083	120231	118427	120534	120870	1139.04	554.274	2.3	99 98 100 100	HCD	FFLE	25432
H-SP	30870	FGAF	4	99.9	4	441.215	1	46.9186	2.11573e+06	2.08399e+06	2.12107e+06	2.12697e+06	20043.8	440.206	4.1	100 100 100 100	HCD	FGAF	9498
H-SP	52669	FGFL	4	99.9	4	483.261	1	86.7313	1066068	1.05008e+06	1.06876e+06	1.07173e+06	10099.7	482.253	1.7	100 100 100 100	HCD	FGFL	15468
H-SP	30342	FGGLT	5	99.2	5	494.261	1	42.5608	3.72706e+06	3.67115e+06	3.73647e+06	3.74687e+06	35309.2	493.254	-0.1	99 99 100 100 99	HCD	FGGLT	19255
H-SP	36466	FGVL	4	99.5	4	435.26	1	55.1106	1.02677e+06	1.01137e+06	1.02936e+06	1.03223e+06	9727.38	434.253	-0.5	100 99 100 99	HCD	FGVL	8736
H-SP	41701	FLAL	4	99.9	4	463.292	1	64.4369	9824206	9.67684e+06	9.84901e+06	9.87643e+06	93072	462.284	0.5	100 100 100 100	HCD	FLAL	12736
H-SP	52252	FLDNF	5	99.9	5	655.309	1	74.8939	2.74683e+06	2.70563e+06	2.75377e+06	2.76143e+06	26022.8	654.301	0.2	100 100 100 100 100	HCD	FLDNF	40061
H-SP	49751	FLGL	4	99.6	4	449.276	1	79.7718	1.24043e+06	1.22183e+06	1.24357e+06	1.24703e+06	11751.6	448.269	0.7	100 99 100 100	HCD	FLGL	10785
H-SP	16720	FPVG	4	99.6	4	419.228	1	26.9888	1.37422e+06	1.35361e+06	1.37769e+06	1.38153e+06	13019	418.222	-1.4	100 100 100 99	HCD	FPVG	6959
H-SP	20285	FSAL	4	99.9	4	437.239	1	31.05	552410	544124	553805	555347	5233.4	436.232	-0.2	100 100 100 100	HCD	FSAL	9032
H-SP	20925	FSGL	4	99.9	4	423.224	1	32.3861	528665	520735	530000	531475	5008.44	422.216	-0.4	100 100 100 100	HCD	FSGL	7356
H-SP	26831	FSLE	4	99.6	4	495.245	1	40.6185	403148	397101	404167	405291	3819.33	494.238	-0.4	99 99 100 100	HCD	FSLE	17309
H-SP	49646	FSLL	4	99.6	4	479.287	1	80.104	4275661	4.21153e+06	4.28646e+06	4.29839e+06	40506.5	478.279	1.5	100 100 100 99	HCD	FSLL	15129
H-SP	28366	FSLT	4	99.7	4	467.249	1	40.4019	914918	901194	917228	919781	8667.7	466.243	-1.2	100 100 100 99	HCD	FSLT	14909
H-SP	31580	FSVY	4	99.8	4	515.25	1	44.4544	1.39355e+06	1.37265e+06	1.39707e+06	1.40096e+06	13202.2	514.243	0.3	100 100 100 100	HCD	FSVY	22501
H-SP	23881	FTLE	4	99.1	4	509.261	1	36.0385	1.76598e+06	1.73949e+06	1.77044e+06	1.77536e+06	16730.4	508.253	1.1	100 97 100 100	HCD	FTLE	19339
H-SP	28227	FTTF	4	99.9	4	515.25	1	42.8531	5063619	4.98766e+06	5.07641e+06	5.09053e+06	47971.4	514.243	0.3	100 100 100 100	HCD	FTTF	19538
H-SP	38882	FVDF	4	99.9	4	527.251	1	59.4745	1.98325e+06	1.9535e+06	1.98825e+06	1.99379e+06	18788.8	526.243	1.2	100 100 100 100	HCD	FVDF	21697
H-SP	39025	FVGGF	5	99.3	5	526.266	1	53.9945	964844	950371	967280	969973	9140.69	525.259	0.2	99 99 100 99 100	HCD	FVGGF	24246
H-SP	35675	FVNF	4	99.9	4	526.266	1	54.0286	1.02173e+06	1.0064e+06	1.02431e+06	1.02716e+06	9679.6	525.259	0.3	100 100 100 100	HCD	FVNF	20968
H-SP	38182	FVTPL	5	99.2	5	576.339	1	58.3642	492426	485040	493670	495043	4665.12	575.332	0.3	98 98 100 100 100	HCD	FVTPL	26806
H-SP	37630	FYFQ	4	99.9	4	604.28	1	57.3469	54753.7	53932.4	54892	55044.7	518.723	603.269	5.6	100 100 100 100	HCD	FYFQ	31034
H-SP	31427	GFGL	4	99.8	4	393.214	1	47.5519	546634	538434	548014	549540	5178.67	392.206	0.9	100 100 100 100	HCD	GFGL	4052
H-SP	33093	GFSL	4	99.9	4	423.224	1	50.1009	1.27589e+06	1.25675e+06	1.27911e+06	1.28267e+06	12087.4	422.216	1.6	100 100 100 100	HCD	GFSL	7359
H-SP	39425	GPLW	4	99.9	4	472.255	1	59.9507	3833137	3.77564e+06	3.84282e+06	3.85351e+06	36314.2	471.248	-0.2	100 100 100 100	HCD	GPLW	14069
H-SP	50482	GVFTF	5	99.4	5	570.292	1	81.6845	9281124	9.14191e+06	9.30456e+06	9.33046e+06	87927	569.285	-1.1	98 99 100 100 100	HCD	GVFTF	26161
H-SP	20410	KLGLL	5	99.9	5	543.387	1	30.1	1.4305e+06	1.40904e+06	1.43411e+06	1.4381e+06	13552.2	542.379	0.2	100 100 100 100 100	HCD	KLGLL	26802
H-SP	22027	LAEF	4	99.9	4	479.25	1	33.7969	1.22289e+06	1.20455e+06	1.22598e+06	1.22939e+06	11585.4	478.243	0.3	100 100 100 100	HCD	LAEF	15094
H-SP	18328	LAETTL	6	99.7	6	647.361	1	28.4232	636823	627271	638432	640208	6033.1	646.354	0.5	99 99 100 100 100 100	HCD	LAETTL	34783
H-SP	59796	LAFF	4	99.6	4	497.276	1	88.3882	1.24312e+06	1.22447e+06	1.24626e+06	1.24973e+06	11777	496.269	-0.1	99 99 100 100	HCD	LAFF	19708
H-SP	53478	LAFL	4	99.6	4	463.291	1	77.0266	420048	413748	421109	422281	3979.43	462.284	0.1	100 99 100 100	HCD	LAFL	14312
H-SP	25770	LAGF	4	99.9	4	407.229	1	36.5676	1465119	1.44314e+06	1.46882e+06	1.47291e+06	13880.2	406.222	-0.6	100 100 100 100	HCD	LAGF	6232
H-SP	34308	LALALKP	7	99.9	7	363.249	2	47.9596	1.46369e+06	1.44174e+06	1.46739e+06	1.47147e+06	13866.7	724.485	-0.4	100 100 100 100 100 100 100	HCD	LALALKP	1358
H-SP	49470	LALF	4	99.9	4	463.292	1	79.6475	2115805	2.08407e+06	2.12115e+06	2.12705e+06	20044.6	462.284	1.2	100 100 100 100	HCD	LALF	12739
H-SP	37370	LALL	4	99.9	4	429.307	1	56.773	3.94305e+06	3.8839e+06	3.953e+06	3.96401e+06	37355.4	428.3	-0.3	100 100 100 100	HCD	LALL	7912
H-SP	42802	LALSL	5	99.6	5	516.34	1	66.1728	374063	368452	375008	376051	3543.78	515.332	0.7	99 99 100 100 100	HCD	LALSL	20174
H-SP	60773	LALVTW	6	99.4	6	702.418	1	90.4797	877554	864391	879771	882219	8313.73	701.411	-0.4	98 99 100 100 100 100	HCD	LALVTW	43998
H-SP	32947	LALY	4	99.9	4	479.287	1	49.7354	1.68273e+06	1.65749e+06	1.68698e+06	1.69167e+06	15941.7	478.279	0.7	100 100 100 100	HCD	LALY	15126
H-SP	22981	LAQVL	5	99.9	5	543.35	1	35.0505	1452051	1.43027e+06	1.45572e+06	1.45977e+06	13756.4	542.343	0.3	100 100 100 100 100	HCD	LAQVL	23126
H-SP	44202	LELL	4	99.5	4	487.313	1	68.8204	835254	822725	837363	839694	7912.98	486.305	0.3	98 100 100 100	HCD	LELL	16050
H-SP	22215	LEPGPLS	7	99.9	7	712.388	1	33.9382	2.4104e+06	2.37425e+06	2.41649e+06	2.42322e+06	22835.6	711.38	1	100 100 100 100 100 100 100	HCD	LEPGPLS	39204
H-SP	18887	LEPL	4	99.8	4	471.282	1	29.4423	566925	558421	568357	569939	5370.91	470.274	0.5	100 100 100 100	HCD	LEPL	13817
H-SP	34073	LEVL	4	99.7	4	473.298	1	51.5495	410746	404584	411783	412929	3891.3	472.29	1.8	100 99 100 100	HCD	LEVL	14264
H-SP	17397	LFAEA	5	99.8	5	550.287	1	27.2258	580579	571870	582045	583665	5500.26	549.28	-0.2	100 100 100 100 99	HCD	LFAEA	24782
H-SP	52384	LFEF	4	99.9	4	555.282	1	85.8687	5754699	5.66838e+06	5.76923e+06	5.78529e+06	54518.6	554.274	1.8	100 100 100 100	HCD	LFEF	24530
H-SP	46908	LFETAL	6	99.2	6	693.384	1	73.9984	280594	276385	281302	282085	2658.28	692.375	3.1	99 98 100 100 100 99	HCD	LFETAL	38121
H-SP	51313	LGLF	4	99.9	4	449.276	1	73.4838	2.17526e+06	2.14263e+06	2.18075e+06	2.18682e+06	20607.8	448.269	0.2	100 100 100 100	HCD	LGLF	12121
H-SP	34075	LGLL	4	99.9	4	415.292	1	51.4962	1.83568e+06	1.80814e+06	1.84031e+06	1.84543e+06	17390.7	414.284	1.3	100 100 100 100	HCD	LGLL	6451
H-SP	49999	LGLW	4	99.4	4	488.288	1	80.3649	670957	660893	672651	674523	6356.48	487.279	2.2	99 98 100 100	HCD	LGLW	16385
H-SP	29249	LGLY	4	99.7	4	465.271	1	44.1671	296172	291729	296920	297746	2805.86	464.264	-0.4	100 99 100 100	HCD	LGLY	13133
H-SP	12456	LGQMASGLER	10	99	10	531.274	2	20.302	693993	683583	695745	697682	6574.71	1060.53	0.4	100 99 98 98 100 99 99 99 99 100	HCD	LGQMASGLER	22218
H-SP	40132	LGVF	4	99.7	4	435.26	1	55.6451	379401	373710	380359	381418	3594.35	434.253	-0.6	99 99 100 100	HCD	LGVF	9854
H-SP	45236	LLAAF	5	99.3	5	534.33	1	63.6961	581680	572955	583149	584772	5510.69	533.321	2.8	98 99 100 100 100	HCD	LLAAF	25428
H-SP	42396	LLAF	4	99.8	4	463.292	1	65.5155	1190968	1.1731e+06	1.19398e+06	1.1973e+06	11282.9	462.284	1.4	100 100 100 100	HCD	LLAF	12827
H-SP	39559	LLAGL	5	99.3	5	486.329	1	60.5077	160366	157960	160771	161218	1519.27	485.321	1.3	99 99 100 100 99	HCD	LLAGL	15829
H-SP	36631	LLAL	4	99.9	4	429.308	1	55.6279	1284818	1.26555e+06	1.28806e+06	1.29165e+06	12172	428.3	0.9	100 100 100 100	HCD	LLAL	7950
H-SP	40336	LLATF	5	99.6	5	564.34	1	56.0395	69409.4	68368.3	69584.7	69778.4	657.567	563.332	1.9	99 99 100 100 100	HCD	LLATF	29724
H-SP	28716	LLAV	4	99.1	4	415.292	1	43.9473	1.06269e+06	1.04675e+06	1.06538e+06	1.06834e+06	10067.7	414.284	0.1	100 99 99 98	HCD	LLAV	6559
H-SP	38644	LLDF	4	99.9	4	507.281	1	58.9948	2.13357e+06	2.10156e+06	2.13895e+06	2.14491e+06	20212.9	506.274	-0.7	100 100 100 100	HCD	LLDF	18644
H-SP	42106	LLDL	4	99.4	4	473.298	1	65.1791	252503	248715	253140	253845	2392.15	472.29	2.7	99 98 100 100	HCD	LLDL	14126
H-SP	40826	LLDQF	5	99.6	5	635.341	1	62.7652	407140	401033	408169	409305	3857.15	634.333	2	99 99 100 100 100	HCD	LLDQF	33912
H-SP	13642	LLEP	4	99.4	4	471.281	1	22.5931	1.0945e+06	1.07809e+06	1.09727e+06	1.10032e+06	10369	470.274	0.3	99 99 100 100	HCD	LLEP	13816
H-SP	38535	LLEPSL	6	100	6	671.398	1	59.2439	16228309	1.59849e+07	1.62693e+07	1.63146e+07	153743	670.39	1.5	100 100 100 100 100 100	HCD	LLEPSL	35220
H-SP	38928	LLEPSLMS	8	99	8	889.472	1	59.5126	2.89077e+06	2.84741e+06	2.89807e+06	2.90613e+06	27386.4	888.463	2.3	99 99 100 100 100 100 96 97	HCD	LLEPSLMS	46312
H-SP	42493	LLFE	4	99.7	4	521.299	1	65.4072	797595	785631	799610	801835	7556.22	520.29	4	100 100 100 100	HCD	LLFE	20818
H-SP	67518	LLFF	4	99.2	4	539.323	1	102.91	380889	375175	381851	382913	3608.44	538.316	-0.5	99 98 100 100	HCD	LLFF	26165
H-SP	48745	LLFY	4	99.3	4	555.319	1	78.1764	147426	145215	147799	148210	1396.68	554.31	2.3	99 98 100 100	HCD	LLFY	24544
H-SP	37078	LLGF	4	99.4	4	449.276	1	56.1487	2.42834e+06	2.39192e+06	2.43448e+06	2.44125e+06	23005.5	448.269	-0.2	100 98 100 100	HCD	LLGF	10778
H-SP	39052	LLGGL	5	99.9	5	472.313	1	54.2849	557629	549265	559038	560593	5282.84	471.306	0.6	100 100 100 100 100	HCD	LLGGL	15658
H-SP	34219	LLNL	4	99.8	4	472.313	1	51.8414	1.00004e+06	985037	1.00256e+06	1.00535e+06	9474.1	471.306	1	100 100 100 100	HCD	LLNL	14110
H-SP	33057	LLNPLS	6	99.5	6	656.399	1	50.0696	1.85114e+06	1.82337e+06	1.85581e+06	1.86097e+06	17537.2	655.39	2.3	99 99 100 100 100 100	HCD	LLNPLS	35559
H-SP	14452	LLPE	4	99.3	4	471.281	1	22.6143	1.22749e+06	1.20908e+06	1.23059e+06	1.23402e+06	11629	470.274	-0.2	99 98 100 100	HCD	LLPE	13952
H-SP	42493	LLQF	4	99.4	4	520.315	1	65.6012	370652	365092	371588	372622	3511.46	519.306	3.1	100 99 99 99	HCD	LLQF	20668
H-SP	36577	LLQPSL	6	99.5	6	670.415	1	55.423	2.09526e+06	2.06383e+06	2.10055e+06	2.1064e+06	19850	669.406	2.7	99 99 100 99 99 100	HCD	LLQPSL	36675
H-SP	41533	LLSAW	5	99.7	5	589.335	1	64.3121	475555	468422	476756	478083	4505.29	588.327	1.4	99 99 100 100 100	HCD	LLSAW	28335
H-SP	42385	LLSL	4	99.9	4	445.302	1	59.0024	3.72642e+06	3.67052e+06	3.73583e+06	3.74623e+06	35303.2	444.295	-1.1	100 100 100 100	HCD	LLSL	11371
H-SP	45181	LLSW	4	99.3	4	518.298	1	70.6195	189146	186309	189623	190151	1791.92	517.29	0.5	99 98 100 100	HCD	LLSW	20376
H-SP	44254	LLTF	4	99.9	4	493.3	1	69.0739	746183	734991	748068	750150	7069.15	492.295	-4.4	100 100 100 100	HCD	LLTF	16807
H-SP	16016	LLVGAN	6	99.1	6	586.356	1	25.2174	211441	208269	211975	212565	2003.14	585.349	1	99 99 100 99 99 98	HCD	LLVGAN	28055
H-SP	28411	LLVP	4	99.1	4	441.308	1	42.5271	206222	203129	206743	207318	1953.7	440.3	1.6	99 98 100 100	HCD	LLVP	9573
H-SP	34870	LLYDSVE	7	99.2	7	838.419	1	52.7427	209688	206543	210217	210802	1986.53	837.412	0.2	99 99 99 99 99 100 100	HCD	LLYDSVE	45018
H-SP	28640	LNPVL	5	99.1	5	555.35	1	43.3121	693119	682722	694869	696803	6566.43	554.343	0.7	99 98 100 100 99	HCD	LNPVL	25451
H-SP	46504	LPFL	4	99.6	4	489.308	1	73.7278	495489	488057	496741	498123	4694.14	488.3	2.8	100 100 100 99	HCD	LPFL	16314
H-SP	23557	LPGELA	6	99.9	6	599.341	1	35.8986	1.80871e+06	1.78158e+06	1.81328e+06	1.81833e+06	17135.3	598.333	1.2	100 100 100 100 100 100	HCD	LPGELA	29466
H-SP	19488	LPLE	4	99.2	4	471.281	1	29.4217	633315	623815	634914	636682	5999.87	470.274	-0.2	99 99 99 99	HCD	LPLE	15498
H-SP	31926	LPLP	4	99.7	4	439.291	1	48.1995	207202	204094	207726	208304	1962.98	438.284	-1.1	99 100 100 100	HCD	LPLP	9282
H-SP	14838	LPLQ	4	99.4	4	470.297	1	23.9246	589923	581074	591413	593059	5588.78	469.29	-0.8	99 100 100 99	HCD	LPLQ	13810
H-SP	22136	LPTADY	6	99.8	6	679.331	1	33.8212	568172	559649	569607	571192	5382.72	678.322	1.4	100 99 100 100 100 100	HCD	LPTADY	35638
H-SP	22987	LPVP	4	99.8	4	425.276	1	35.1813	236332	232787	236929	237589	2238.95	424.269	-0.5	100 100 100 100	HCD	LPVP	7569
H-SP	42401	LSLL	4	99.7	4	445.303	1	65.4961	1.61506e+06	1.59083e+06	1.61914e+06	1.62365e+06	15300.7	444.295	1.9	100 99 100 100	HCD	LSLL	10140
H-SP	3840	LSQKFPK	7	99.6	7	424.255	2	8.9185	211764	208588	212299	212890	2006.2	846.496	-0.4	100 99 99 100 100 100 100	HCD	LSQKFPK	7433
H-SP	29652	LSVL	4	99.9	4	431.286	1	41.9277	445665	438980	446790	448034	4222.11	430.279	-0.9	100 100 100 100	HCD	LSVL	9258
H-SP	52706	LTFL	4	99.9	4	493.302	1	75.7793	1.86102e+06	1.8331e+06	1.86571e+06	1.87091e+06	17630.8	492.295	-0.9	100 100 100 100	HCD	LTFL	19133
H-SP	37663	LTLL	4	99.7	4	459.318	1	57.5025	3009953	2.9648e+06	3.01755e+06	3.02595e+06	28515.5	458.31	-0.2	99 100 100 100	HCD	LTLL	12344
H-SP	21802	LTTQF	5	99.9	5	609.324	1	33.3827	882056	868825	884283	886744	8356.37	608.317	-0.2	100 100 100 100 100	HCD	LTTQF	30439
H-SP	33880	LTTVL	5	99.4	5	546.35	1	50.8435	4455386	4.38856e+06	4.46664e+06	4.47907e+06	42209.2	545.342	0.6	98 99 100 100 100	HCD	LTTVL	24277
H-SP	27939	LTVL	4	99.7	4	445.302	1	42.132	2479872	2.44267e+06	2.48613e+06	2.49305e+06	23493.7	444.295	-0.2	100 99 100 100	HCD	LTVL	10131
H-SP	36004	LVAF	4	99.8	4	449.275	1	50.2351	293613	289209	294355	295174	2781.62	448.269	-0.8	100 100 100 100	HCD	LVAF	12113
H-SP	25406	LVAVG	5	99.5	5	458.297	1	36.4425	1.30694e+06	1.28734e+06	1.31024e+06	1.31389e+06	12381.7	457.29	0.3	100 100 100 99 98	HCD	LVAVG	13528
H-SP	24031	LVDL	4	99.9	4	459.282	1	36.5448	491811	484434	493053	494425	4659.29	458.274	0.7	100 100 100 100	HCD	LVDL	12331
H-SP	60134	LVFSL	5	99.9	5	578.355	1	89.1154	6101200	6009682	6.11661e+06	6.13363e+06	57801.2	577.347	1	100 100 100 100 100	HCD	LVFSL	31639
H-SP	29441	LVGL	4	99.8	4	401.276	1	41.6201	2.08691e+06	2.0556e+06	2.09218e+06	2.098e+06	19770.8	400.269	-0.5	100 100 100 100	HCD	LVGL	5518
H-SP	9745	LVHL	4	99.6	4	481.313	1	16.7263	1.09774e+06	1.08127e+06	1.10051e+06	1.10357e+06	10399.7	480.306	-0.7	100 100 99 99	HCD	LVHL	17186
H-SP	3810	LVKKVL	6	99.8	6	350.26	2	8.8499	19573.2	19279.6	19622.7	19677.3	185.432	698.505	-1.3	100 100 100 100 100 100	HCD	LVKKVL	80
H-SP	46624	LVLL	4	99.4	4	457.338	1	73.2516	2.43507e+06	2.39854e+06	2.44122e+06	2.44801e+06	23069.2	456.331	-0.6	98 100 100 100	HCD	LVLL	11978
H-SP	36321	LVLP	4	99.8	4	441.308	1	54.659	4.14929e+06	4.08706e+06	4.15977e+06	4.17135e+06	39309.4	440.3	1.5	100 100 100 100	HCD	LVLP	9572
H-SP	25533	LVSL	4	99.9	4	431.286	1	38.6373	2777325	2.73567e+06	2.78434e+06	2.79209e+06	26311.7	430.279	-0.4	100 100 100 100	HCD	LVSL	8194
H-SP	37852	LVVGL	5	99.1	5	500.345	1	57.6058	103788	102231	104050	104340	983.261	499.337	1.8	97 99 100 100 99	HCD	LVVGL	17990
H-SP	35691	LVVL	4	99.8	4	443.323	1	54.1727	894149	880737	896407	898902	8470.94	442.315	0.7	100 100 100 100	HCD	LVVL	9875
H-SP	32715	LYGLD	5	99.9	5	580.299	1	49.4834	1.61381e+06	1.5896e+06	1.61789e+06	1.62239e+06	15288.8	579.29	2.3	100 100 100 100 100	HCD	LYGLD	28485
H-SP	40588	LYTF	4	99.3	4	543.281	1	56.379	489096	481760	490331	491696	4633.57	542.274	-0.9	99 98 100 100	HCD	LYTF	26769
H-SP	34104	LYTL	4	99.9	4	509.298	1	47.6707	1.20749e+06	1.18938e+06	1.21054e+06	1.21391e+06	11439.5	508.29	2.7	100 100 100 100	HCD	LYTL	21691
H-SP	23526	MLDM	4	99.4	4	509.21	1	33.9842	911509	897836	913810	916354	8635.4	508.202	0.4	99 99 100 100	HCD	MLDM	21618
H-SP	4000	MPTKVLH	7	99.9	7	413.236	2	8.9901	16771.8	16520.2	16814.1	16860.9	158.892	824.458	-0.3	100 100 100 100 100 100 100	HCD	MPTKVLH	6958
H-SP	40882	MQLF	4	99.2	4	538.269	1	63.0494	5.21839e+06	5.14011e+06	5.23157e+06	5.24613e+06	49437.7	537.262	-1.2	99 98 100 100	HCD	MQLF	22408
H-SP	43152	NLLP	4	99.3	4	456.281	1	66.83	70499.6	69442.1	70677.6	70874.3	667.895	455.274	-1.7	99 99 100 99	HCD	NLLP	11665
H-SP	35883	NPLF	4	99	4	490.267	1	49.9562	358978	353594	359885	360887	3400.87	489.259	2.1	98 99 100 99	HCD	NPLF	18670
H-SP	4165	NPVDPVK	7	99	7	384.716	2	9.2041	65708.2	64722.6	65874.2	66057.5	622.503	767.418	-0.9	99 100 100 100 96 98 100	HCD	NPVDPVK	3271
H-SP	18185	NVGPLG	6	99.7	6	556.309	1	28.3347	1.0635e+06	1.04754e+06	1.06618e+06	1.06915e+06	10075.3	555.302	0.3	99 100 100 100 100 99	HCD	NVGPLG	25577
H-SP	20570	PPLEKF	6	99.2	6	365.714	2	31.6827	29937.7	29488.6	30013.3	30096.8	283.622	729.406	8.8	98 98 100 100 100 100	HCD	PPLEKF	1401
H-SP	37748	PSLF	4	99.9	4	463.255	1	52.4361	648710	638979	650348	652158	6145.71	462.248	0.1	100 100 100 100	HCD	PSLF	14292
H-SP	33700	PTDST	5	99.9	5	520.227	1	50.92	96652	95202.2	96896.1	97165.8	915.657	519.218	3.3	100 100 100 100 100	HCD	PTDST	20593
H-SP	34081	PVLL	4	99.9	4	441.309	1	47.6152	2.96613e+06	2.92164e+06	2.97362e+06	2.9819e+06	28100.4	440.3	3.3	100 100 100 100	HCD	PVLL	10756
H-SP	43936	PYLF	4	99.8	4	539.287	1	68.0186	936115	922074	938479	941091	8868.52	538.279	1.3	100 100 100 100	HCD	PYLF	23322
H-SP	3720	RSELQTAVR	9	99.9	9	530.299	2	8.7604	1.37874e+06	1.35806e+06	1.38222e+06	1.38607e+06	13061.8	1058.58	0.8	100 100 100 100 100 100 100 100 100	HCD	RSELQTAVR	22083
H-SP	28054	SLFD	4	99.8	4	481.23	1	42.431	14764217	1.45428e+07	1.48015e+07	1.48427e+07	139872	480.222	0.8	100 100 100 100	HCD	SLFD	15368
H-SP	27605	SPARPLV	7	99.1	7	370.227	2	41.9249	3.73145e+06	3.67548e+06	3.74088e+06	3.75129e+06	35350.9	738.439	1.5	96 98 100 100 100 100 100	HCD	SPARPLV	1825
H-SP	30804	SPFL	4	99.9	4	463.255	1	46.4777	1.61575e+06	1.59151e+06	1.61983e+06	1.62434e+06	15307.2	462.248	-1.1	100 100 100 100	HCD	SPFL	12799
H-SP	34507	SPLF	4	99.8	4	463.255	1	48.1446	771906	760327	773855	776009	7312.84	462.248	0.7	100 99 100 100	HCD	SPLF	14294
H-SP	28311	SVGPF	5	99.3	5	506.261	1	42.7904	1555733	1.5324e+06	1.55966e+06	1.564e+06	14738.6	505.254	0.2	98 99 100 100 100	HCD	SVGPF	18438
H-SP	28579	TFTF	4	99.3	4	515.251	1	42.7762	5.35867e+06	5.27829e+06	5.37221e+06	5.38716e+06	50766.7	514.243	1.3	99 98 100 100	HCD	TFTF	20019
H-SP	31318	TGLF	4	99.8	4	437.241	1	47.4333	4476749	4.4096e+06	4.48805e+06	4.50055e+06	42411.6	436.232	2.6	100 99 100 100	HCD	TGLF	9038
H-SP	41393	TGWFG	5	99.5	5	567.256	1	63.9621	10029209	9.87877e+06	1.00545e+07	1.00825e+07	95014.2	566.249	-0.1	100 99 100 100 99	HCD	TGWFG	25846
H-SP	25989	TLLP	4	99.6	4	443.286	1	37.5548	442923	436279	444041	445277	4196.14	442.279	-1.8	100 99 100 99	HCD	TLLP	11042
H-SP	33656	TLLY	4	99.1	4	509.297	1	50.604	837184	824626	839298	841634	7931.27	508.29	0	98 98 100 100	HCD	TLLY	18912
H-SP	24501	TLPL	4	99.5	4	443.286	1	37.5546	680299	670095	682017	683915	6444.98	442.279	-0.5	99 99 100 100	HCD	TLPL	9869
H-SP	24736	TLPTLGA	7	99.7	7	672.393	1	37.5231	1.39818e+06	1.37721e+06	1.40172e+06	1.40562e+06	13246.1	671.385	-0.1	100 99 100 100 100 100 100	HCD	TLPTLGA	36778
H-SP	26367	TLPTLQ	6	99.4	6	672.392	1	37.5122	1.05407e+06	1.03826e+06	1.05673e+06	1.05967e+06	9985.98	671.385	-0.4	99 98 100 100 100 100	HCD	TLPTLQ	41602
H-SP	26184	TPLTLQ	6	99.9	6	672.392	1	37.5122	1.05407e+06	1.03826e+06	1.05673e+06	1.05967e+06	9985.98	671.385	-0.4	100 100 100 100 100 100	HCD	TPLTLQ	41602
H-SP	74245	VADPVLQLLNNMLDK	15	99.4	15	841.963	2	115.776	1.38232e+06	1.36158e+06	1.38581e+06	1.38966e+06	13095.7	1681.91	2	97 97 100 100 100 100 100 100 100 100 99 100 100 100 100	HCD	VADPVLQLLNNMLDK	51747
H-SP	33602	VALL	4	99.7	4	415.292	1	47.023	712348	701663	714147	716135	6748.61	414.284	2.2	99 99 100 100	HCD	VALL	7334
H-SP	13026	VAVNGKTSDGGNADDSDL	18	99.6	18	867.893	2	20.6617	10147980	9.99576e+06	1.01736e+07	1.02019e+07	96139.4	1733.77	0.7	99 99 100 100 100 100 100 100 100 99 99 100 100 100 100 100 100 100	HCD	VAVNGKTSDGGNADDSDL	52591
H-SP	12999	VAVNGKTSDNNADDSDL	17	99.7	17	867.893	2	20.6617	10147980	9.99576e+06	1.01736e+07	1.02019e+07	96139.4	1733.77	0.7	99 99 100 100 100 100 100 99 100 100 100 100 100 100 100 100 100	HCD	VAVNGKTSDNNADDSDL	52591
H-SP	45285	VAVPLYA	7	99.2	7	732.431	1	63.5064	981754	967028	984234	986973	9300.89	731.422	2.3	97 98 100 100 100 100 100	HCD	VAVPLYA	45760
H-SP	42799	VDLF	4	99.4	4	493.266	1	66.4492	520530	512722	521845	523297	4931.37	492.258	0.6	99 99 100 100	HCD	VDLF	16791
H-SP	33537	VELL	4	99.8	4	473.297	1	50.8217	632529	623041	634126	635891	5992.42	472.29	0.5	100 100 100 100	HCD	VELL	14259
H-SP	38299	VFTPL	5	99.1	5	576.34	1	58.3682	536424	528377	537778	539275	5081.94	575.332	1.2	99 99 100 99 99	HCD	VFTPL	27840
H-SP	37715	VGLF	4	99.2	4	435.26	1	57.3474	1.13307e+06	1.11607e+06	1.13593e+06	1.13909e+06	10734.4	434.253	0.4	99 98 100 100	HCD	VGLF	8743
H-SP	23940	VLANL	5	99.8	5	529.335	1	36.4178	696863	686410	698623	700567	6601.91	528.327	0.8	100 100 100 100 100	HCD	VLANL	21345
H-SP	32251	VLEL	4	99.9	4	473.298	1	48.9741	3.05006e+06	3.00431e+06	3.05776e+06	3.06627e+06	28895.5	472.29	2.8	100 100 100 100	HCD	VLEL	14127
H-SP	42488	VLEYL	5	99.6	5	636.361	1	66.2208	9842437	9.6948e+06	9.86729e+06	9.89475e+06	93244.8	635.353	1.5	99 99 100 100 100	HCD	VLEYL	32694
H-SP	52876	VLLDL	5	99.6	5	572.365	1	76.0914	662662	652722	664335	666184	6277.89	571.358	-0.8	99 99 100 100 100	HCD	VLLDL	30843
H-SP	35265	VLLPGE	6	99.2	6	627.371	1	53.6734	1169053	1.15152e+06	1.17201e+06	1.17527e+06	11075.3	626.364	-0.3	97 99 100 100 99 100	HCD	VLLPGE	32036
H-SP	29727	VLNL	4	99	4	458.297	1	42.1807	1.06366e+06	1.04771e+06	1.06635e+06	1.06931e+06	10076.9	457.29	0.1	99 98 99 99	HCD	VLNL	13527
H-SP	33566	VLQF	4	99.8	4	506.298	1	50.9276	3.07037e+06	3.02431e+06	3.07812e+06	3.08669e+06	29087.9	505.29	2.2	100 100 100 100	HCD	VLQF	18476
H-SP	29104	VLSL	4	99.5	4	431.286	1	43.7656	2.40309e+06	2.36704e+06	2.40915e+06	2.41586e+06	22766.2	430.279	0.2	99 99 100 100	HCD	VLSL	8196
H-SP	29771	VLTL	4	99.8	4	445.301	1	45.3256	943991	929831	946375	949009	8943.13	444.295	-2.4	100 100 100 100	HCD	VLTL	10122
H-SP	22800	VPEPL	5	99.9	5	554.319	1	34.7533	574821	566198	576272	577876	5445.71	553.311	0.2	100 100 100 100 100	HCD	VPEPL	25336
H-SP	33787	VPFV	4	99.4	4	461.276	1	51.0887	331226	326257	332062	332986	3137.95	460.269	0.8	100 100 99 99	HCD	VPFV	12637
H-SP	41460	VPLF	4	99.3	4	475.292	1	64.1846	1.21906e+06	1.20077e+06	1.22214e+06	1.22554e+06	11549.1	474.284	1.6	99 99 100 100	HCD	VPLF	14432
H-SP	35343	VPLL	4	99	4	441.307	1	53.5634	341824	336696	342687	343641	3238.35	440.3	-0.1	99 98 99 99	HCD	VPLL	9580
H-SP	23863	VPLV	4	99.2	4	427.292	1	36.0627	221504	218181	222063	222681	2098.47	426.284	0.8	100 100 99 98	HCD	VPLV	7720
H-SP	52918	VSFSF	5	99	5	586.288	1	76.433	5131861	5.05488e+06	5.14482e+06	5.15914e+06	48618	585.28	2.2	97 98 100 100 100	HCD	VSFSF	32792
H-SP	38722	VSLAL	5	99.2	5	502.323	1	58.9935	1.06105e+06	1.04513e+06	1.06373e+06	1.06669e+06	10052.1	501.316	-0.9	98 99 100 100 100	HCD	VSLAL	18259
H-SP	44870	VSLF	4	99.9	4	465.271	1	62.6922	997758	982791	1.00028e+06	1.00306e+06	9452.51	464.264	1.1	100 100 100 100	HCD	VSLF	14633
H-SP	31442	VSLL	4	99.9	4	431.287	1	47.6755	624427	615061	626004	627746	5915.66	430.279	1.4	100 100 100 100	HCD	VSLL	8252
H-SP	38678	VTLF	4	99.4	4	479.286	1	58.9935	1.98737e+06	1.95756e+06	1.99239e+06	1.99794e+06	18827.9	478.279	0	99 99 100 100	HCD	VTLF	15119
H-SP	32429	VTSYADEL	8	99.4	8	897.424	1	49.051	364935	359461	365856	366875	3457.3	896.413	4.7	98 98 100 100 100 100 100 99	HCD	VTSYADEL	46422
H-SP	55801	VVFF	4	99	4	511.292	1	80.8372	814568	802349	816625	818897	7717.01	510.284	0.2	98 98 100 100	HCD	VVFF	21996
H-SP	22584	VVGF	4	99.8	4	421.244	1	34.311	284743	280472	285462	286257	2697.59	420.237	-0.9	100 100 100 100	HCD	VVGF	7169
H-SP	41943	VVLF	4	99.3	4	477.308	1	64.6112	1166953	1.14945e+06	1.1699e+06	1.17316e+06	11055.4	476.3	1.4	99 98 100 100	HCD	VVLF	14865
H-SP	36349	VVLL	4	99.9	4	443.323	1	54.9419	4721537	4.65071e+06	4.73346e+06	4.74663e+06	44730.7	442.315	0.6	100 100 100 100	HCD	VVLL	9853
H-SP	42723	VVLSL	5	99.2	5	530.355	1	66.2287	1.03222e+06	1.01674e+06	1.03483e+06	1.03771e+06	9779	529.347	0.6	99 99 100 100 99	HCD	VVLSL	21460
H-SP	45376	VVLTSF	6	99.7	6	665.388	1	63.7085	973808	959201	976267	978984	9225.61	664.38	1.8	99 99 100 100 100 100	HCD	VVLTSF	40929
H-SP	38155	VVLTTL	6	99.7	6	645.418	1	58.4555	1.70565e+06	1.68007e+06	1.70996e+06	1.71472e+06	16158.9	644.411	-0.4	99 99 100 100 100 100	HCD	VVLTTL	33326
H-SP	39869	VVMGF	5	99.9	5	552.285	1	60.8046	2.48938e+06	2.45204e+06	2.49566e+06	2.50261e+06	23583.7	551.278	-0.4	100 100 100 100 100	HCD	VVMGF	25103
H-SP	20892	VVSF	4	99.2	4	451.255	1	32.5889	359811	354414	360719	361723	3408.76	450.248	-0.9	99 98 100 100	HCD	VVSF	11063
H-SP	34335	VVVANF	6	99.7	6	648.373	1	52.0162	1.44883e+06	1.42709e+06	1.45248e+06	1.45653e+06	13725.8	647.364	1.9	99 99 100 100 100 100	HCD	VVVANF	33502
H-SP	36142	VVVF	4	99.2	4	463.29	1	50.4365	268947	264913	269626	270377	2547.94	462.284	-3.2	99 98 100 100	HCD	VVVF	14304
H-SP	30455	VVVGL	5	99.6	5	486.329	1	46.1626	244439	240772	245056	245738	2315.75	485.321	0.2	99 99 100 100 100	HCD	VVVGL	16042
H-SP	25071	VVVL	4	99.2	4	429.307	1	37.7327	1.12701e+06	1.1101e+06	1.12985e+06	1.133e+06	10677	428.3	-0.9	99 98 100 100	HCD	VVVL	7908
H-SP	40129	VVVVL	5	99.2	5	528.376	1	61.2091	458829	451946	459987	461268	4346.83	527.368	0.1	99 99 100 100 99	HCD	VVVVL	21843
H-SP	38758	VVYEL	5	99.6	5	622.344	1	53.7665	852919	840125	855072	857452	8080.34	621.337	-0.9	99 99 100 100 100	HCD	VVYEL	36846
H-SP	23373	VYDL	4	99.8	4	509.261	1	36.078	1.69102e+06	1.66566e+06	1.69529e+06	1.70001e+06	16020.3	508.253	1.2	100 100 100 100	HCD	VYDL	18898
H-SP	44083	WAFE	4	99.9	4	552.244	1	61.344	1.31844e+06	1.29867e+06	1.32177e+06	1.32545e+06	12490.6	551.238	-2	100 100 100 100	HCD	WAFE	28095
H-SP	34696	WDLE	4	99.8	4	562.251	1	52.3611	680288	670084	682006	683904	6444.88	561.244	0.6	100 100 100 100	HCD	WDLE	26205
H-SP	28723	WSLQ	4	99.4	4	533.272	1	43.3832	226243	222849	226814	227446	2143.37	532.264	0.8	99 99 100 99	HCD	WSLQ	22530
H-SP	19682	YEEF	4	99	4	587.235	1	29.3092	469512	462469	470698	472008	4448.04	586.227	0.7	98 98 100 100	HCD	YEEF	32877
H-SP	36263	YELL	4	99.9	4	537.292	1	54.9419	1.41798e+06	1.39671e+06	1.42156e+06	1.42551e+06	13433.5	536.285	0	100 100 100 100	HCD	YELL	23021
H-SP	37896	YEVW	4	99.3	4	596.272	1	57.9554	1.8728e+06	1.84471e+06	1.87753e+06	1.88276e+06	17742.4	595.264	1.7	99 99 100 100	HCD	YEVW	29063
H-SP	35544	YFSAL	5	99.9	5	600.303	1	53.9914	3280089	3.23089e+06	3.28837e+06	3.29752e+06	31074.7	599.295	0.1	100 100 100 100 100	HCD	YFSAL	29552
H-SP	26749	YGLY	4	99.9	4	515.25	1	40.7834	699355	688865	701121	703072	6625.51	514.243	0.7	100 100 100 100	HCD	YGLY	19539
H-SP	36891	YLFGGGSN	8	100	8	814.371	1	51.2424	330402	325446	331237	332159	3130.15	813.366	-2.6	100 100 100 100 100 100 100 100	HCD	YLFGGGSN	50430
H-SP	22381	YVDL	4	99.6	4	509.261	1	34.2305	362080	356649	362994	364005	3430.25	508.253	0.6	100 99 100 100	HCD	YVDL	19337
H-SP	48919	YVGLEL	6	99	6	693.384	1	78.6166	450132	443380	451269	452525	4264.44	692.375	2.6	98 98 99 99 100 99	HCD	YVGLEL	36481
H-SP	19501	YVNL	4	99.8	4	508.277	1	30.1682	2166539	2.13404e+06	2.17201e+06	2.17806e+06	20525.2	507.269	0.5	100 100 100 100	HCD	YVNL	18784

## Sheet: High altitude-GT
									Peak area
Source File	Scan	Peptide	Tag length	ALC (%)	Length	m/z	z	RT	H_GT1	H_GT2	H_GT3	Avr.	SD	Mass	ppm	local confidence (%)	mode	tag(>=0.0%)	Feature Id
H-GT	44686	ADDDGVDGEWTYDDATK	17	99.9	17	936.876	2	59.7515	31537342	3.10643e+07	3.1617e+07	3.14062e+07	298777	1871.73	2.6	99 100 100 100 100 100 100 100 100 100 100 100 100 100 100 100 100	HCD	ADDDGVDGEWTYDDATK	51018
H-GT	18383	ADEYALPGKAT	11	99.1	11	568.286	2	25.9009	1.68274e+06	1.6575e+06	1.68699e+06	1.67574e+06	15941.9	1134.56	2	94 97 100 100 100 100 100 100 100 100 100	HCD	ADEYALPGKAT	28345
H-GT	15696	AFEVEEGPAK	10	99.7	10	538.768	2	22.5587	1.12524e+06	1.10836e+06	1.12808e+06	1.12056e+06	10660.2	1075.52	1.9	99 100 100 100 100 100 100 99 99 100	HCD	AFEVEEGPAK	24698
H-GT	21860	AGESDLVALK	10	100	10	501.777	2	32.0833	814607	802388	816664	811220	7717.38	1001.54	0.5	100 100 100 100 100 100 100 100 100 100	HCD	AGESDLVALK	18487
H-GT	32360	APLPLG	6	99.9	6	567.352	1	46.3807	4125855	4.06397e+06	4.13627e+06	4.1087e+06	39087.3	566.343	4	100 100 100 100 100 100	HCD	APLPLG	27556
H-GT	8506	APPGPPPE	8	99.1	8	381.195	2	14.1455	2.11601e+06	2.08427e+06	2.12136e+06	2.10721e+06	20046.6	760.375	0.2	96 99 100 100 100 100 100 100	HCD	APPGPPPE	2983
H-GT	6147	APPPDPPAPH	10	99.4	10	498.252	2	10.9123	5006501	4.9314e+06	5.01914e+06	4.98568e+06	47430.3	994.487	1.8	100 100 100 100 99 97 99 100 100 100	HCD	APPPDPPAPH	18474
H-GT	8584	APPPGPPE	8	99.2	8	381.195	2	14.1226	2.25841e+06	2.22454e+06	2.26412e+06	2.24902e+06	21395.6	760.375	0.2	95 99 100 100 100 100 100 100	HCD	APPPGPPE	2948
H-GT	40123	DAFY	4	99.8	4	515.215	1	53.0718	8.08075e+06	7.95954e+06	8.10116e+06	8.04715e+06	76555	514.206	3.3	100 100 100 100	HCD	DAFY	21366
H-GT	23312	DDGYFKLK	8	100	8	493.253	2	31.2344	999893	984895	1.00242e+06	995735	9472.74	984.492	0.8	100 100 100 100 100 100 100 100	HCD	DDGYFKLK	18233
H-GT	40823	DDPSQSADLLAEAK	14	99.9	14	730.351	2	54.0178	2357535	2.32217e+06	2.36349e+06	2.34773e+06	22334.7	1458.68	3	100 100 100 100 100 100 100 100 100 100 100 100 100 100	HCD	DDPSQSADLLAEAK	42444
H-GT	35396	DDPSQSADLLSEAK	14	99.9	14	738.351	2	46.8254	7.77474e+06	7.65812e+06	7.79437e+06	7.74241e+06	73655.9	1474.68	6.6	100 100 100 100 100 100 100 100 100 100 100 100 100 100	HCD	DDPSQSADLLSEAK	43044
H-GT	38102	DDPSQSANLLAEAK	14	99.9	14	729.86	2	50.1295	3.35367e+06	3.30336e+06	3.36214e+06	3.33972e+06	31771.8	1457.7	4.4	100 100 100 100 100 100 100 100 100 100 100 100 100 100	HCD	DDPSQSANLLAEAK	42418
H-GT	26573	DDPSQSTDVLGEAK	14	99.2	14	731.342	2	35.3264	4.21952e+06	4.15623e+06	4.23017e+06	4.20197e+06	39974.7	1460.66	3.9	100 100 100 100 100 100 100 95 95 100 100 100 100 100	HCD	DDPSQSTDVLGEAK	42516
H-GT	14220	DERGGGLPLPK	11	99.3	11	380.212	3	22.157	9332992	9.193e+06	9.35656e+06	9.29418e+06	88418.4	1137.61	0.7	99 99 99 98 98 99 100 100 100 100 100	HCD	DERGGGLPLPK	2754
H-GT	17732	DFPKPLE	7	99.7	7	423.224	2	25.0482	1.29193e+06	1.27256e+06	1.2952e+06	1.28656e+06	12239.5	844.433	0.8	99 99 100 100 100 100 100	HCD	DFPKPLE	7501
H-GT	42908	DGFLQSLK	8	100	8	454.249	2	57.3575	310650720	3.05991e+08	3.11435e+08	3.09359e+08	2.94303e+06	906.481	2.8	100 100 100 100 100 100 100 100	HCD	DGFLQSLK	12283
H-GT	16041	DYNLQKESTLH	11	99.9	11	674.332	2	22.9983	6388054	6.29223e+06	6.40419e+06	6.36149e+06	60518.8	1346.65	2.6	100 100 100 100 100 100 100 100 100 100 100	HCD	DYNLQKESTLH	39242
H-GT	9740	EAPKPLV	7	99.7	7	377.229	2	16.1003	6289240	6.1949e+06	6.30512e+06	6.26309e+06	59582.7	752.443	0.6	99 99 100 100 100 100 100	HCD	EAPKPLV	2533
H-GT	43130	EDFLP	5	99.1	5	620.294	1	64.7979	863773	850816	865954	860181	8183.17	619.285	3.1	98 98 100 100 100	HCD	EDFLP	33147
H-GT	46952	EDWGPLG	7	99.2	7	773.348	1	72.4053	1.17575e+06	1.15812e+06	1.17872e+06	1.17086e+06	11138.8	772.339	2.5	98 98 100 100 100 100 99	HCD	EDWGPLG	42404
H-GT	30915	EEEFLQ	6	99.2	6	794.359	1	41.9101	131880	129902	132213	131332	1249.4	793.349	2.4	99 99 100 99 100 98	HCD	EEEFLQ	44195
H-GT	19462	EEFDVTPR	8	99.9	8	496.738	2	28.8586	593374	584473	594872	590907	5621.48	991.461	0.4	100 100 100 100 100 100 100 100	HCD	EEFDVTPR	17800
H-GT	18602	EGTTTEAVDAATAEK	15	99.4	15	747.354	2	25.5282	265542032	2.61559e+08	2.66213e+08	2.64438e+08	2.51568e+06	1492.69	2.6	95 95 100 100 100 100 100 100 100 100 100 100 100 100 100	HCD	EGTTTEAVDAATAEK	43756
H-GT	46029	ELVF	4	99.5	4	507.282	1	62.1214	2652678	2.61289e+06	2.65938e+06	2.64165e+06	25130.8	506.274	1.6	99 99 100 100	HCD	ELVF	20405
H-GT	65632	FAYPEELSSMVLTK	14	99.7	14	807.91	2	99.1958	7.77481e+06	7.65819e+06	7.79445e+06	7.74248e+06	73656.6	1613.8	3.1	97 99 100 100 100 100 100 100 100 100 100 100 100 100	HCD	FAYPEELSSMVLTK	46655
H-GT	24782	FDLKPVN	7	100	7	416.732	2	35.9636	3.27305e+06	3.22395e+06	3.28131e+06	3.25944e+06	31008	831.449	0.7	100 100 100 100 100 100 100	HCD	FDLKPVN	6470
H-GT	25491	FDRTLLE	7	99.6	7	447.24	2	34.0552	10299410	1.01449e+07	1.03254e+07	1.02566e+07	97574	892.465	0	99 99 100 100 100 100 100	HCD	FDRTLLE	11178
H-GT	32585	FEEF	4	99.4	4	571.24	1	42.9334	676832	666679	678541	674017	6412.13	570.232	0.8	99 99 100 100	HCD	FEEF	29450
H-GT	36838	FEFE	4	99.1	4	571.241	1	48.4863	345948	340759	346822	344510	3277.43	570.232	2.6	98 98 100 100	HCD	FEFE	29451
H-GT	54141	FEFL	4	99.9	4	555.283	1	87.9876	34486200	33968907	3.45733e+07	3.43428e+07	326714	554.274	2.5	100 100 100 100	HCD	FEFL	26012
H-GT	25249	FENNPLLR	8	99.8	8	501.773	2	34.4354	2237480	2.20392e+06	2.24313e+06	2.22818e+06	21197.3	1001.53	1.5	100 100 100 100 100 100 100 100	HCD	FENNPLLR	19009
H-GT	42093	FLAL	4	99.9	4	463.292	1	62.7256	5512113	5.42943e+06	5.52603e+06	5.48919e+06	52220.4	462.284	1	100 100 100 100	HCD	FLAL	13015
H-GT	4016	FNEKSKEL	8	99.6	8	497.765	2	8.8827	363358	357908	364276	361847	3442.36	993.513	1.5	100 99 100 100 100 99 99 100	HCD	FNEKSKEL	18415
H-GT	38519	FPYVT	5	99.2	5	626.321	1	53.2113	454867	448044	456016	452976	4309.3	625.311	4.4	100 98 100 100 99	HCD	FPYVT	34594
H-GT	29834	FTEF	4	99.8	4	543.247	1	40.6784	444397	437731	445519	442549	4210.1	542.238	3.3	100 100 100 100	HCD	FTEF	24988
H-GT	25462	FTLE	4	99.7	4	509.262	1	34.8867	799537	787544	801556	796213	7574.61	508.253	2.4	100 99 100 100	HCD	FTLE	20293
H-GT	41510	FTTVEM	6	99.5	6	727.335	1	55.073	1.99057e+06	1.96071e+06	1.9956e+06	1.98229e+06	18858.2	726.326	3.2	99 99 100 100 100 100	HCD	FTTVEM	42299
H-GT	41509	FTVTEM	6	99.6	6	727.335	1	55.073	1.99057e+06	1.96071e+06	1.9956e+06	1.98229e+06	18858.2	726.326	3.2	99 99 100 100 100 100	HCD	FTVTEM	42299
H-GT	50124	FVVF	4	99	4	511.293	1	78.9705	122115	120283	122423	121607	1156.88	510.284	3.7	98 98 100 100	HCD	FVVF	20095
H-GT	4027	GFAGERSGDDEHLR	14	99.6	14	515.907	3	9.0041	1963140	1.93369e+06	1.9681e+06	1.95498e+06	18598.3	1544.7	0.9	100 100 100 99 100 100 98 98 100 100 100 100 100 100	HCD	GFAGERSGDDEHLR	20589
H-GT	4162	GFQERGSDDEHLR	13	100	13	515.907	3	9.0036	2.18422e+06	2.15146e+06	2.18974e+06	2.17514e+06	20692.8	1544.7	1.1	100 100 100 100 100 100 100 100 100 100 100 100 100	HCD	GFQERGSDDEHLR	21065
H-GT	43632	GPLW	4	99.9	4	472.257	1	58.4496	4.03435e+06	3.97384e+06	4.04454e+06	4.01758e+06	38220.4	471.248	2.4	100 100 100 100	HCD	GPLW	14960
H-GT	42877	GSVDASELTPAVTTYK	16	99.7	16	819.919	2	57.0384	89323920	8.79841e+07	8.95495e+07	8.89525e+07	846232	1637.81	5.7	98 98 100 100 100 100 100 100 100 100 100 100 100 100 100 100	HCD	GSVDASELTPAVTTYK	47054
H-GT	29634	GTFEYTLK	8	99.2	8	479.749	2	40.4	851902	839124	854053	848360	8070.71	957.481	3	96 98 100 100 100 100 100 100	HCD	GTFEYTLK	15818
H-GT	4559	HDHLLYPT	8	99	8	498.252	2	9.2504	4196.63	4133.68	4207.23	4179.18	39.7578	994.487	3.1	96 99 99 100 100 99 99 100	HCD	HDHLLYPT	18867
H-GT	3931	HDRLLNSP	8	99.4	8	476.254	2	8.8629	410898	404734	411935	409189	3892.74	950.493	0.9	100 99 99 99 100 100 100 100	HCD	HDRLLNSP	14922
H-GT	20343	HEFF	4	99.9	4	579.258	1	27.6517	3.05791e+06	3.01204e+06	3.06563e+06	3.04519e+06	28969.9	578.249	2.6	100 100 100 100	HCD	HEFF	30551
H-GT	11833	HLPNLTEEQR	10	99	10	618.821	2	17.9391	7875601	7.75747e+06	7.89549e+06	7.84285e+06	74611.5	1235.63	1.7	100 100 100 99 100 100 100 98 94 100	HCD	HLPNLTEEQR	34685
H-GT	21473	HPLDPLT	7	99.2	7	396.717	2	28.8108	9446498	9.3048e+06	9.47035e+06	9.40722e+06	89493.7	791.418	1.7	99 97 100 100 99 100 100	HCD	HPLDPLT	4518
H-GT	27225	HVALK	5	99.7	5	567.365	1	36.334	286334	282039	287057	285144	2712.66	566.354	7.3	99 100 100 100 100	HCD	HVALK	28992
H-GT	4228	HYELNPAK	8	99.1	8	486.25	2	9.0222	72881.2	71788	73065.3	72578.2	690.459	970.487	-0.9	100 100 100 98 96 100 100 100	HCD	HYELNPAK	16739
H-GT	4394	KGDPLRPP	8	99.3	8	440.257	2	9.1806	136441	134394	136785	135873	1292.6	878.497	1.4	100 100 100 100 100 99 98 98	HCD	KGDPLRPP	9727
H-GT	4209	KGLKEW	6	99.5	6	380.721	2	9.0222	35283.5	34754.3	35372.6	35136.8	334.267	759.428	0	99 98 100 100 100 100	HCD	KGLKEW	2911
H-GT	3952	KSLLHKTF	8	99.6	8	487.296	2	8.8103	51248.9	50480.2	51378.3	51035.8	485.519	972.576	1.2	99 99 100 100 100 100 100 100	HCD	KSLLHKTF	16995
H-GT	4640	LDKVRAL	7	100	7	407.761	2	9.4093	909066	895430	911361	905285	8612.26	813.507	1.4	100 100 100 100 100 100 100	HCD	LDKVRAL	5756
H-GT	36590	LDPFG	5	99.7	5	548.273	1	48.4614	1.14544e+06	1.12826e+06	1.14833e+06	1.14067e+06	10851.6	547.264	2.3	100 100 100 100 99	HCD	LDPFG	25966
H-GT	10495	LDTNADKQL	9	99.6	9	509.265	2	16.4695	949252	935013	951649	945305	8992.98	1016.51	1.8	99 99 100 99 100 100 100 100 100	HCD	LDTNADKQL	20297
H-GT	12638	LDVTPPR	7	99.7	7	399.229	2	20.0386	379296	373607	380254	377719	3593.36	796.444	-0.5	100 100 100 100 99 99 100	HCD	LDVTPPR	4603
H-GT	4141	LEDHLVK	7	100	7	427.243	2	8.9696	92671.5	91281.5	92905.5	92286.2	877.947	852.471	0.9	100 100 100 100 100 100 100	HCD	LEDHLVK	7931
H-GT	4184	LESVGKGAVHDVKD	14	99.5	14	485.26	3	8.9703	639223	629634	640837	636565	6055.83	1452.76	0.6	98 99 100 100 100 100 100 98 99 100 100 100 100 100	HCD	LESVGKGAVHDVKD	16652
H-GT	12915	LGQMSQLER	9	99.1	9	531.275	2	19.0873	414176	407964	415222	412454	3923.8	1060.53	1.1	100 100 100 100 100 99 97 98 99	HCD	LGQMSQLER	23574
H-GT	57119	LLGGEPTAAALAYGLDR	17	99.2	17	844.458	2	83.2194	54207172	5.33941e+07	5.43441e+07	5.39818e+07	513545	1686.89	4.7	100 100 100 100 100 100 100 100 100 100 100 100 99 92 97 100 100	HCD	LLGGEPTAAALAYGLDR	48365
H-GT	42026	LLGWG	5	99.5	5	545.309	1	62.6823	578292	569618	579753	575888	5478.6	544.301	1.4	100 99 100 100 99	HCD	LLGWG	24735
H-GT	4591	LLHDHYVT	8	99.8	8	499.26	2	9.193	4099183	4.0377e+06	4.10953e+06	4.08214e+06	38834.6	996.503	1.7	100 100 100 100 100 100 100 100	HCD	LLHDHYVT	19070
H-GT	33778	LLNPLS	6	99.9	6	656.399	1	48.8612	3.63689e+06	3.58234e+06	3.64608e+06	3.62177e+06	34455	655.39	1.8	100 100 100 100 100 100	HCD	LLNPLS	35996
H-GT	55410	LLQDFFDGR	9	100	9	555.784	2	79.1007	31395562	3.09246e+07	3.14748e+07	3.1265e+07	297434	1109.55	3.3	100 100 100 100 100 100 100 100 100	HCD	LLQDFFDGR	27003
H-GT	52218	LLQDFFNGR	9	100	9	555.293	2	73.3142	12457620	1.22708e+07	1.24891e+07	1.24058e+07	118020	1108.57	3.8	100 100 100 100 100 100 100 100 100	HCD	LLQDFFNGR	26920
H-GT	49123	LLTF	4	99.4	4	493.303	1	67.3884	280786	276574	281495	279619	2660.1	492.295	2.9	99 98 100 100	HCD	LLTF	18249
H-GT	33198	LPAAF	5	99.4	5	518.299	1	43.8154	193858	190950	194347	193052	1836.56	517.29	3.1	100 98 100 100 100	HCD	LPAAF	21732
H-GT	4204	LPDPEDKKEP	10	99.6	10	584.298	2	9.0396	379972	374272	380931	378392	3599.76	1166.58	0.4	100 100 100 98 99 100 100 100 100 100	HCD	LPDPEDKKEP	30379
H-GT	20150	LPLE	4	99.6	4	471.282	1	28.1758	302752	298211	303517	301493	2868.2	470.274	2	100 100 100 99	HCD	LPLE	14452
H-GT	50123	LPLL	4	99.3	4	455.323	1	69.213	178399	175723	178850	177657	1690.11	454.315	1	99 99 100 99	HCD	LPLL	12448
H-GT	35526	LPLP	4	99.7	4	439.293	1	46.6723	210725	207564	211257	209849	1996.36	438.284	3	99 100 100 100	HCD	LPLP	9857
H-GT	31316	LPLPD	5	99	5	554.319	1	42.5546	326385	321490	327210	325028	3092.09	553.311	1.4	99 100 100 99 98	HCD	LPLPD	26400
H-GT	40370	LPTFVS	6	99.4	6	663.372	1	59.5448	770246	758692	772191	767043	7297.12	662.364	1.8	100 98 100 100 100 99	HCD	LPTFVS	36463
H-GT	19588	LPVEP	5	99.1	5	554.319	1	29.048	572955	564360	574401	570572	5428.03	553.311	1.1	98 99 100 100 99	HCD	LPVEP	25899
H-GT	4108	LSKEELER	8	99.4	8	502.275	2	8.8378	79460.1	78268.2	79660.7	79129.6	752.785	1002.53	1.2	100 100 100 100 100 98 99 100	HCD	LSKEELER	19472
H-GT	4066	LSQKFPK	7	99.9	7	424.256	2	8.8397	487335	480025	488566	485309	4616.89	846.496	0.5	100 100 100 100 100 100 100	HCD	LSQKFPK	7815
H-GT	41389	LSVSL	5	99.9	5	518.32	1	54.8633	446754	440053	447882	444897	4232.44	517.311	3.6	100 100 100 100 100	HCD	LSVSL	21737
H-GT	37421	LVLP	4	99.3	4	441.308	1	49.4022	180061	177360	180516	179312	1705.85	440.3	1.3	100 99 100 98	HCD	LVLP	10157
H-GT	16735	MPDLDANER	9	99.1	9	530.744	2	23.6226	817808	805540	819873	814407	7747.7	1059.47	7.7	100 100 100 100 100 100 95 99 100	HCD	MPDLDANER	23481
H-GT	14799	MPDLDEAQR	9	99.1	9	537.748	2	21.6579	1.41137e+06	1.3902e+06	1.41493e+06	1.4055e+06	13370.9	1073.48	-0.4	100 100 100 100 100 100 98 96 98	HCD	MPDLDEAQR	24471
H-GT	15537	MPNLDADQR	9	99.4	9	530.249	2	22.3391	47210176	4.6502e+07	4.73294e+07	4.70139e+07	447257	1058.48	2.6	100 100 100 100 100 100 99 96 100	HCD	MPNLDADQR	23372
H-GT	15809	MPNLN	5	99.8	5	588.282	1	22.6179	3.9374e+06	3.87834e+06	3.94734e+06	3.92103e+06	37301.9	587.274	2.1	100 100 100 100 100	HCD	MPNLN	31522
H-GT	26718	NGFDLKPVN	9	99.4	9	502.26	2	36.4809	4944.4	4870.23	4956.89	4923.84	46.842	1002.51	-7.7	96 99 100 100 100 100 100 100 100	HCD	NGFDLKPVN	19075
H-GT	30484	NSAFEYTLK	9	99.9	9	536.77	2	41.5118	1.8893e+06	1.86096e+06	1.89407e+06	1.88144e+06	17898.7	1071.52	1.9	100 100 100 100 100 100 100 100 100	HCD	NSAFEYTLK	24042
H-GT	34040	PDWP	4	99.2	4	514.232	1	49.2345	374490	368873	375436	372933	3547.82	513.222	3.9	99 98 100 100	HCD	PDWP	20397
H-GT	12701	PGPLS	5	99	5	470.261	1	20.2227	225902	222513	226472	224963	2140.14	469.254	0.7	99 100 98 99 99	HCD	PGPLS	13951
H-GT	47635	PLESTA	6	99.8	6	617.317	1	64.9906	182532	179794	182992	181773	1729.26	616.307	5.1	100 100 100 100 100 100	HCD	PLESTA	34595
H-GT	22253	PVLEKF	6	99.9	6	366.719	2	29.9056	543052	534906	544423	540793	5144.73	731.422	1.5	100 100 100 100 100 100	HCD	PVLEKF	1640
H-GT	20176	SAFY	4	99.8	4	487.22	1	27.5198	4949834	4.87559e+06	4.96233e+06	4.92925e+06	46893.5	486.211	1.6	100 100 100 100	HCD	SAFY	17353
H-GT	37709	SDDTDLLSLK	10	99.9	10	553.784	2	54.5626	21137182	2.08201e+07	2.11906e+07	2.10493e+07	200248	1105.55	3.8	99 100 100 100 100 100 100 100 100 100	HCD	SDDTDLLSLK	25791
H-GT	31084	SPFL	4	99.9	4	463.254	1	44.9081	2.14459e+06	2.11242e+06	2.15001e+06	2.13567e+06	20317.3	462.248	-2.2	100 100 100 100	HCD	SPFL	13001
H-GT	28491	SPTLLE	6	99.4	6	659.362	1	37.6222	525459	517578	526786	523274	4978.07	658.354	2.1	100 97 100 100 100 100	HCD	SPTLLE	38086
H-GT	25476	SSFDLKPVN	9	99.7	9	503.765	2	36.6437	26608434	2.62093e+07	2.66756e+07	2.64978e+07	252082	1005.51	1.4	99 99 100 100 100 100 100 100 100	HCD	SSFDLKPVN	18821
H-GT	16108	SSLAYHQDLT	10	99	10	567.776	2	24.6207	3.02501e+06	2.97963e+06	3.03264e+06	3.01243e+06	28658.1	1133.54	1.3	99 99 100 100 100 98 95 99 100 100	HCD	SSLAYHQDLT	27570
H-GT	41836	TGWFG	5	99.6	5	567.256	1	62.0907	11673667	1.14986e+07	1.17031e+07	1.16251e+07	110593	566.249	0.1	100 100 100 100 99	HCD	TGWFG	27525
H-GT	26524	TPLL	4	99.4	4	443.287	1	36.26	135579	133545	135921	135015	1284.44	442.279	1.5	99 99 100 99	HCD	TPLL	10186
H-GT	43102	TPWL	4	99.6	4	516.283	1	60.4451	342117	336985	342981	340695	3241.13	515.274	2.2	100 100 100 99	HCD	TPWL	21144
H-GT	18298	VATVSLPR	8	99.7	8	421.759	2	26.2523	4.43012e+06	4.36367e+06	4.44131e+06	4.4117e+06	41969.9	841.502	1.6	100 100 100 100 100 99 99 100	HCD	VATVSLPR	7358
H-GT	12181	VDDLDVTK	8	99.8	8	452.735	2	18.3104	377907	372238	378861	376335	3580.19	903.455	0.3	100 100 100 99 100 100 100 100	HCD	VDDLDVTK	12076
H-GT	12751	VDEALNQVSSQR	12	99.8	12	673.34	2	19.0831	1.99281e+06	1.96292e+06	1.99785e+06	1.98453e+06	18879.4	1344.66	2	100 100 100 100 100 100 100 100 100 100 99 100	HCD	VDEALNQVSSQR	39188
H-GT	30222	VLFDTG	6	99.1	6	651.336	1	43.391	950975	936710	953376	947020	9009.29	650.327	2.1	99 99 100 100 99 99	HCD	VLFDTG	35666
H-GT	35328	VLLP	4	99	4	441.308	1	51.9702	1.14578e+06	1.1286e+06	1.14868e+06	1.14102e+06	10854.9	440.3	2	98 98 100 100	HCD	VLLP	9609
H-GT	19516	VPEPLS	6	99.2	6	641.352	1	27.3546	240253	236649	240859	239254	2276.09	640.343	2	100 98 100 100 99 99	HCD	VPEPLS	35758
H-GT	46096	VPLF	4	99.2	4	475.293	1	62.4999	378090	372418	379045	376518	3581.93	474.284	2.5	100 99 99 98	HCD	VPLF	15650
H-GT	29527	VPVDSHYFE	9	99.8	9	546.754	2	42.2532	5.46782e+06	5.38581e+06	5.48163e+06	5.44509e+06	51800.8	1091.49	0.7	100 100 100 100 100 99 100 100 100	HCD	VPVDSHYFE	24876
H-GT	26728	VPYLG	5	99.3	5	548.309	1	38.6452	477703	470537	478909	475716	4525.64	547.301	2.4	100 99 100 100 99	HCD	VPYLG	25102
H-GT	24568	VPYMD	5	99.3	5	624.271	1	32.807	83987.8	82728	84199.9	83638.6	795.679	623.263	2.1	100 98 100 99 99	HCD	VPYMD	35244
H-GT	10746	VVAGTNY	7	99.1	7	723.368	1	17.6301	254600	250781	255243	253542	2412.02	722.36	1.7	99 99 100 100 100 97 98	HCD	VVAGTNY	40158
H-GT	41144	VVVDF	5	99.3	5	578.319	1	57.4676	257557	253694	258208	256486	2440.03	577.311	1.4	99 99 99 100 100	HCD	VVVDF	29583
H-GT	40391	YELL	4	99.9	4	537.293	1	53.4419	45476932	4.47948e+07	4.55918e+07	4.52878e+07	430837	536.285	3	100 100 100 100	HCD	YELL	24445
H-GT	4611	YHKYSL	6	99.8	6	405.711	2	9.4219	631110	621644	632704	628486	5978.98	809.407	1	100 100 100 100 100 100	HCD	YHKYSL	5333
H-GT	26481	YQVL	4	99.6	4	522.294	1	35.1695	14273359	1.40593e+07	1.43094e+07	1.4214e+07	135222	521.285	2.5	100 99 100 100	HCD	YQVL	22359

## Sheet: peptide flavor prediction
sequence	1_Antihypertensive	1_Antihypertensive_protability	2_DPPIV	2_DPPIV_protability	3_bitter	3_bitter_protability	4_umami	4_umami_protability	13_AF	13_AF_protability	14_antioxidant	14_antioxidant_protability	15_AV	15_AV_protability	16_AB	16_AB_protability	19_neuro	19_neuro_protability
Common peptides both in Low and high altitude samples
FEFL	non-active	0.222378	active	0.999979	non-active	0.400269	non-active	0.00424823	non-active	0.280441	active	0.554388	active	0.758027	active	0.785592	active	0.641577
LALF	non-active	0.041907	active	0.998946	active	0.561276	non-active	0.0237728	active	0.731417	non-active	0.128996	active	0.946435	active	0.997209	active	0.579075
EAPKPLV	active	0.819032	active	0.669995	non-active	0.283187	active	0.538845	non-active	0.279247	non-active	0.487643	non-active	0.385799	non-active	0.223173	non-active	0.335952
LPVVG	non-active	0.00305574	active	0.822355	active	0.606553	non-active	0.145539	non-active	0.183087	non-active	0.374354	active	0.827039	active	0.941572	non-active	0.0983606
LTFL	non-active	0.00134691	active	0.981321	non-active	0.01752	non-active	0.0304303	non-active	0.0635105	non-active	0.293415	active	0.712244	active	0.948296	non-active	0.390036
LPLVG	non-active	0.0438854	active	0.834235	non-active	0.463616	non-active	0.0297647	active	0.616714	non-active	0.347282	active	0.903555	active	0.940529	non-active	0.168697
DPWEP	non-active	0.0306644	active	0.999252	active	0.721316	non-active	0.414383	non-active	0.351429	active	0.985874	non-active	0.38368	non-active	0.145282	non-active	0.111507
ELVF	non-active	0.00190884	active	0.99892	active	0.840321	non-active	0.0620417	non-active	0.198063	non-active	0.175297	non-active	0.38612	non-active	0.119918	active	0.569196
VGFTF	non-active	0.175873	active	0.921288	non-active	0.449732	non-active	0.0759498	non-active	0.1875	non-active	0.487643	active	0.858712	active	0.986157	active	0.669762
SLFD	non-active	0.0346779	active	0.999979	active	0.571559	non-active	0.18965	non-active	0.106695	non-active	0.148245	active	0.512881	non-active	0.325006	active	0.684251
PLNRLAVG	non-active	0.0445295	active	0.721387	active	0.985704	non-active	0.28474	non-active	0.331645	non-active	0.487643	non-active	0.324331	non-active	0.463525	active	0.753746
TGWFG	active	0.891937	active	0.969623	non-active	0.388503	non-active	0.106244	active	0.992738	active	0.873865	active	0.999946	active	0.999119	active	0.69734
AYLL	non-active	0.0572855	active	0.998916	active	0.547735	non-active	0.0882083	non-active	0.0577648	active	0.750416	active	0.962892	active	0.988653	active	0.721483
FLAL	non-active	0.127628	active	0.999647	active	0.570567	non-active	0.0364112	non-active	0.484654	non-active	0.117936	active	0.944492	active	0.998768	non-active	0.494276
GPLW	active	0.80452	active	0.999992	active	0.69455	non-active	0.0173977	active	0.789178	active	0.875883	active	0.997401	active	0.991122	active	0.798446
APLPLG	non-active	0.426472	active	0.860068	non-active	0.00256698	non-active	0.0625506	active	0.603783	non-active	0.460171	active	0.504341	non-active	0.43431	non-active	0.453765
LSLF	non-active	0.0326465	active	0.993118	non-active	0.100073	non-active	0.00210121	non-active	0.480743	non-active	0.0544072	active	0.895059	active	0.90714	active	0.727614
LEPGPLS	active	0.944468	active	0.846117	non-active	0.0294564	non-active	0.0438584	non-active	0.218818	non-active	0.334704	non-active	0.222143	non-active	0.174001	non-active	0.432474
LLSL	non-active	0.0095027	active	0.99966	non-active	0.167124	non-active	0.00347587	active	0.598228	non-active	0.029555	active	0.879796	active	0.866499	non-active	0.316833
LVGANLL	non-active	0.0041953	active	0.869944	active	0.992767	non-active	0.205461	non-active	0.444373	non-active	0.487643	non-active	0.483446	active	0.908452	non-active	0.39704
LLNPLS	non-active	0.459992	active	0.552807	active	0.731781	non-active	0.0263361	non-active	0.138087	non-active	0.334006	non-active	0.461227	active	0.666434	active	0.51615
FTTF	non-active	0.225515	active	0.992063	non-active	9.02329e-05	non-active	0.328076	non-active	0.11044	non-active	0.230661	non-active	0.387088	active	0.891592	active	0.654666
VVLF	non-active	0.000194831	active	0.998727	non-active	0.219592	non-active	0.0391863	non-active	0.199769	non-active	0.125681	active	0.788293	active	0.870178	non-active	0.10508
TLLF	non-active	0.00229704	active	0.988982	non-active	0.0488304	non-active	0.0271582	non-active	0.0521362	non-active	0.289764	active	0.65616	active	0.935137	non-active	0.431734
LPVGVY	active	0.667597	non-active	0.300696	non-active	0.486721	non-active	0.214062	non-active	0.140305	active	0.65033	non-active	0.491073	active	0.836607	active	0.565397
LALL	non-active	0.000156609	active	0.999977	active	0.965324	non-active	0.0233501	active	0.747555	non-active	0.0376647	active	0.952833	active	0.984547	non-active	0.462986
VVLL	non-active	9.87536e-07	active	0.999421	non-active	0.161347	non-active	0.0613873	non-active	0.386469	non-active	0.0843649	active	0.941389	active	0.945609	non-active	0.00559108
AAYLL	non-active	0.0274855	active	0.956686	active	0.953602	non-active	0.227312	non-active	0.074751	non-active	0.460531	active	0.941288	active	0.974463	active	0.776319
FLDNF	active	0.824297	active	0.827318	non-active	0.251219	non-active	0.149515	non-active	0.102724	non-active	0.294716	active	0.507469	non-active	0.324644	active	0.97348
VLEL	non-active	0.00058187	active	0.998692	non-active	0.253522	active	0.659809	non-active	0.109751	non-active	0.172503	active	0.504247	non-active	0.374791	non-active	0.0377736
LLTF	non-active	0.0034748	active	0.920175	non-active	0.00516183	non-active	0.0426074	non-active	0.0580856	non-active	0.300418	active	0.702673	active	0.887066	non-active	0.468611
SVGPF	non-active	0.336084	active	0.908686	active	0.547269	non-active	0.0342376	active	0.509477	non-active	0.487643	active	0.693799	active	0.943708	active	0.833913
SPFL	non-active	0.30808	active	0.999613	non-active	0.108684	non-active	0.00293101	non-active	0.134684	non-active	0.410145	active	0.646145	non-active	0.319576	active	0.895192
FGAF	non-active	0.120538	active	0.999917	active	0.99896	non-active	0.0112691	active	0.996449	active	0.526505	active	0.95615	active	0.999936	active	0.833161
FTLE	non-active	0.0239878	active	0.935946	active	0.576441	non-active	0.426679	non-active	0.0732293	non-active	0.383175	non-active	0.0799359	non-active	0.137478	non-active	0.0796888
VLLDL	non-active	0.000456957	active	0.61504	active	0.699587	non-active	0.197073	non-active	0.146641	non-active	0.111838	active	0.582479	non-active	0.476063	non-active	0.0363211
VVLTTL	non-active	0.000717144	active	0.529447	non-active	0.0102075	non-active	0.382174	non-active	0.0281503	non-active	0.135012	non-active	0.232985	active	0.604695	non-active	0.00720385
LPLE	active	0.998334	active	0.992265	active	0.5023	non-active	0.0649496	non-active	0.217775	active	0.558899	non-active	0.331656	active	0.60978	non-active	0.205505
VVVL	non-active	1.00897e-06	active	0.999917	active	0.872019	non-active	0.488935	non-active	0.212157	non-active	0.146777	active	0.705807	active	0.963168	non-active	0.00165212
LSLL	non-active	0.0137332	active	0.999938	active	0.540523	non-active	0.00426248	active	0.762528	non-active	0.0343091	active	0.929816	active	0.958647	non-active	0.312513
YFSAL	non-active	0.255935	non-active	0.315209	non-active	0.0846791	non-active	0.191339	non-active	0.100006	non-active	0.362634	active	0.619529	active	0.646973	active	0.754043
VVMGF	non-active	0.0251726	active	0.983225	non-active	0.256174	non-active	0.0805713	non-active	0.0364962	non-active	0.487643	non-active	0.344099	non-active	0.330258	non-active	0.298313
WAFE	non-active	0.4247	active	0.999081	non-active	0.35739	non-active	0.393652	non-active	0.336771	active	0.867081	active	0.698041	active	0.862501	active	0.831009
YEVW	non-active	0.418088	active	0.992818	non-active	0.310021	non-active	0.378945	non-active	0.119904	active	0.901574	active	0.681086	non-active	0.386061	active	0.599135
LLDF	non-active	0.0824353	active	0.999097	non-active	0.302252	non-active	0.0479237	non-active	0.117476	non-active	0.253414	active	0.696997	non-active	0.296646	active	0.524341
PDWP	non-active	0.0347649	active	0.999997	non-active	0.370299	non-active	0.060888	active	0.893558	active	0.936422	active	0.875161	non-active	0.28162	non-active	0.0796625
LTVL	non-active	4.40529e-05	active	0.865013	non-active	0.0433333	active	0.529557	non-active	0.038478	non-active	0.227577	active	0.701696	active	0.811819	non-active	0.030018
LLAL	non-active	0.00064036	active	0.999962	active	0.797935	non-active	0.0181957	active	0.953331	non-active	0.0755008	active	0.968262	active	0.997123	non-active	0.174726
LTLL	non-active	0.000897202	active	0.996312	non-active	0.213046	non-active	0.0315673	non-active	0.220786	non-active	0.146335	active	0.785183	active	0.952891	non-active	0.0574139
LVSL	non-active	0.000126551	active	0.992804	non-active	0.152758	non-active	0.238179	non-active	0.11287	non-active	0.0716466	active	0.757515	active	0.601244	non-active	0.111798
LSVF	non-active	0.02175	active	0.988282	non-active	0.211922	non-active	0.07406	non-active	0.295132	non-active	0.196762	active	0.733745	active	0.832284	active	0.544696
VLLP	active	0.994241	active	0.99653	non-active	0.00574671	non-active	0.00721959	active	0.697268	non-active	0.486023	active	0.944575	active	0.97183	non-active	0.0492784
LSVL	non-active	5.5804e-05	active	0.991835	non-active	0.0783794	non-active	0.287941	non-active	0.192901	non-active	0.0885034	active	0.799838	active	0.750977	non-active	0.0705048
LPLQ	active	0.999998	active	0.984259	non-active	0.000646214	non-active	0.0193141	active	0.873584	non-active	0.288254	active	0.765073	active	0.81808	non-active	0.287018
VVVF	non-active	0.00326111	active	0.99997	active	0.854918	non-active	0.179657	non-active	0.0977811	non-active	0.167374	non-active	0.408822	active	0.942163	non-active	0.0402006
Specific peptides both in Low altitude samples	1_Antihypertensive	1_Antihypertensive_protability	2_DPPIV	2_DPPIV_protability	3_bitter	3_bitter_protability	4_umami	4_umami_protability	13_AF	13_AF_protability	14_antioxidant	14_antioxidant_protability	15_AV	15_AV_protability	16_AB	16_AB_protability	19_neuro	19_neuro_protability
LQTGTYESAVGNAESR	non-active	0.25277	non-active	0.0146113	active	0.815186	active	0.67798	non-active	0.215511	non-active	0.403645	non-active	0.225923	non-active	0.065278	non-active	0.30025
VATVSLPR	active	0.825759	active	0.530641	non-active	0.000785241	active	0.732241	non-active	0.245438	non-active	0.487643	non-active	0.155339	non-active	0.459729	non-active	0.204404
LEGHNLDVLEGNEQFLNAAK	non-active	0.00976625	non-active	0.00409119	active	0.930441	active	0.559106	non-active	0.345485	active	0.69197	non-active	0.356463	non-active	0.0302299	non-active	0.17823
EESSSKSSQPLASKQEK	non-active	0.00700203	non-active	0.0147178	non-active	0.395751	non-active	0.084333	active	0.908683	non-active	0.0194949	non-active	0.38368	non-active	0.0998932	active	0.804592
APPTP	active	0.996803	non-active	0.438816	non-active	1.02299e-07	non-active	0.264379	active	0.99999	non-active	0.490149	active	0.951374	non-active	0.166424	non-active	0.0493989
LSAKPAPPKPEKPPK	active	0.995636	non-active	0.000169242	active	1	non-active	4.22794e-05	active	1	non-active	0.474195	active	0.956314	active	0.953331	non-active	0.0155566
LSAKPAPPKPEPKPK	active	0.999466	non-active	0.000141915	active	1	non-active	3.61257e-05	active	0.999998	active	0.581984	active	0.991949	active	0.868796	non-active	0.0179047
SSFDLKPVN	non-active	0.172325	active	0.533874	non-active	0.451059	non-active	0.0306842	non-active	0.160046	non-active	0.261805	non-active	0.38368	non-active	0.198369	non-active	0.484971
LSAKPAPPKPEPKPR	active	0.996877	non-active	0.000967499	active	1	non-active	0.000605648	active	1	non-active	0.475759	active	0.929036	active	0.834185	non-active	0.0697233
KGSKAPPPKPEPKPK	active	0.994311	non-active	0.000260377	active	1	non-active	2.10932e-05	active	1	non-active	0.45037	active	0.999979	active	0.983214	non-active	0.000894814
Specific peptides both in high altitude samples	1_Antihypertensive	1_Antihypertensive_protability	2_DPPIV	2_DPPIV_protability	3_bitter	3_bitter_protability	4_umami	4_umami_protability	13_AF	13_AF_protability	14_antioxidant	14_antioxidant_protability	15_AV	15_AV_protability	16_AB	16_AB_protability	19_neuro	19_neuro_protability
LLEPSL	active	0.653541	active	0.841267	non-active	0.157648	non-active	0.0183997	non-active	0.28668	non-active	0.313504	non-active	0.426046	non-active	0.364208	non-active	0.389277
ALVF	non-active	0.00484806	active	0.99994	active	0.847547	non-active	0.139459	non-active	0.165925	non-active	0.122613	active	0.856703	active	0.971603	active	0.75554
MQLF	active	0.869832	active	0.900682	non-active	3.69915e-05	non-active	0.00966277	non-active	0.0243407	active	0.784812	active	0.631655	non-active	0.21254	non-active	0.268379
GVFTF	non-active	0.277347	active	0.757597	non-active	0.337047	non-active	0.118377	non-active	0.122785	non-active	0.487643	active	0.71797	active	0.969519	active	0.686801
TFTF	non-active	0.113303	active	0.995294	non-active	0.00048252	non-active	0.288064	non-active	0.0731326	non-active	0.394468	non-active	0.463561	active	0.871463	active	0.568013
EQTVVLK	non-active	0.429665	active	0.510675	non-active	0.00785155	active	0.597425	non-active	0.0331745	non-active	0.291998	non-active	0.00460798	non-active	0.045689	non-active	0.0727448
FSLL	non-active	0.0350576	active	0.999851	non-active	0.0825784	non-active	0.00744014	non-active	0.226448	non-active	0.0585613	active	0.873555	active	0.95014	active	0.685706
FEGGF	active	0.602569	active	0.885502	active	0.830377	non-active	0.0118443	active	0.67899	active	0.666086	active	0.664002	active	0.716084	active	0.83021
FENF	non-active	0.364792	active	0.996287	active	0.582672	non-active	0.0797035	non-active	0.149434	active	0.656981	non-active	0.399833	non-active	0.439347	active	0.908207
LVLP	active	0.976912	active	0.98072	non-active	0.00905497	non-active	0.013704	active	0.682496	non-active	0.484619	active	0.954113	active	0.967515	non-active	0.0714013
