# Supplementary material for: Comprehensive comparison of potential flavor-active peptides, amino acids and pigments accumulation in different altitudes cultivated albino teas
Source: Food Chem X. 2025 Jul 3;29:102722. doi: 10.1016/j.fochx.2025.102722 (PMC12272920; doi:10.1016/j.fochx.2025.102722)
Supplement: Supplementary material 3 — Table S3 Predicted results of peptides with potential flavour contribution and bioactivity in ‘Baiye 1’ collected from low and high altitudes. [file mmc3.xlsx]

## Sheet: L_FLs
Sample	Sequence	Umami	Umami_protability	Bitter	Bitter_protability	Antihypertensive	Antihypertensive_protability	DPPIV	DPPIV_protability	Antioxidant	Antioxidant_protability
L_FLs	FEFL	non-active	0.00424823	non-active	0.400269	non-active	0.222378	active	0.999979	active	0.554388
L_FLs	AEFVEVTK	active	0.630523	non-active	0.424657	non-active	0.293979	non-active	0.482946	non-active	0.241479
L_FLs	ALDVTPPR	active	0.595283	non-active	0.0434371	active	0.840637	active	0.555107	non-active	0.487643
L_FLs	EAEAQKTESVDNEGE	active	0.935573	non-active	0.489247	non-active	0.170728	non-active	0.000579422	active	0.682284
L_FLs	EESSSKSSQPLASKQEK	non-active	0.084333	non-active	0.395751	non-active	0.00700203	non-active	0.0147178	non-active	0.0194949
L_FLs	APPTP	non-active	0.264379	non-active	1.02299e-07	active	0.996803	non-active	0.438816	non-active	0.490149
L_FLs	LSAKPAPPKPEKPPK	non-active	4.22794e-05	active	1	active	0.995636	non-active	0.000169242	non-active	0.474195
L_FLs	LSAKPAPPKPEPKPK	non-active	3.61257e-05	active	1	active	0.999466	non-active	0.000141915	active	0.581984
L_FLs	SSFDLKPVN	non-active	0.0306842	non-active	0.451059	non-active	0.172325	active	0.533874	non-active	0.261805
L_FLs	LSAKPAPPKPEPKPR	non-active	0.000605648	active	1	active	0.996877	non-active	0.000967499	non-active	0.475759
L_FLs	KGSKAPPPKPEPKPK	non-active	2.10932e-05	active	1	active	0.994311	non-active	0.000260377	non-active	0.45037
L_FLs	EAPKPLV	active	0.538845	non-active	0.283187	active	0.819032	active	0.669995	non-active	0.487643
L_FLs	ETESPASDEAGEK	active	0.933627	non-active	0.448342	active	0.928389	non-active	0.00104029	non-active	0.212557
L_FLs	ELVF	non-active	0.0620417	active	0.840321	non-active	0.00190884	active	0.99892	non-active	0.175297
L_FLs	LEVF	non-active	0.159513	non-active	0.406231	non-active	0.0157517	active	0.948995	non-active	0.299581
L_FLs	KGSKPAPPKPEPKPR	non-active	7.46353e-05	active	1	active	0.964042	non-active	0.000328074	non-active	0.253015
L_FLs	KSGKPAPPKPEPKPR	non-active	9.79821e-05	active	1	active	0.869684	non-active	8.0415e-05	non-active	0.185372
L_FLs	LALF	non-active	0.0237728	active	0.561276	non-active	0.041907	active	0.998946	non-active	0.128996
L_FLs	VGFTF	non-active	0.0759498	non-active	0.449732	non-active	0.175873	active	0.921288	non-active	0.487643
L_FLs	SLFD	non-active	0.18965	active	0.571559	non-active	0.0346779	active	0.999979	non-active	0.148245
L_FLs	PLNRLAVG	non-active	0.28474	active	0.985704	non-active	0.0445295	active	0.721387	non-active	0.487643
L_FLs	TGWFG	non-active	0.106244	non-active	0.388503	active	0.891937	active	0.969623	active	0.873865
L_FLs	DERGGGLPLPK	non-active	0.137663	active	0.949149	active	0.516634	active	0.933081	non-active	0.352766
L_FLs	LGEYGFQNALLVR	non-active	0.360868	active	0.692863	non-active	0.0627698	non-active	0.234435	non-active	0.487643
L_FLs	FLGLD	non-active	0.0714263	active	0.607801	non-active	0.118794	active	0.941527	non-active	0.487643
L_FLs	FAEAV	active	0.653281	non-active	0.216019	non-active	0.0762256	active	0.88958	non-active	0.197933
L_FLs	AYLL	non-active	0.0882083	active	0.547735	non-active	0.0572855	active	0.998916	active	0.750416
L_FLs	VLEYL	non-active	0.201394	active	0.564215	non-active	0.0264313	non-active	0.362024	active	0.676103
L_FLs	VSFSF	non-active	0.00259456	non-active	0.138577	non-active	0.0565597	active	0.990959	non-active	0.39377
L_FLs	VSPALGAF	non-active	0.236747	non-active	0.100459	active	0.502821	non-active	0.474269	non-active	0.487643
L_FLs	GYNVLDDLK	active	0.609945	non-active	0.442232	non-active	0.019768	active	0.832086	non-active	0.369523
L_FLs	HDDLDYK	active	0.651857	active	0.780366	non-active	0.100026	non-active	0.480839	active	0.804286
L_FLs	VADPVLQLLNNMLDK	non-active	0.319096	active	0.98703	non-active	0.441229	non-active	0.0606203	active	0.690066
L_FLs	FLAL	non-active	0.0364112	active	0.570567	non-active	0.127628	active	0.999647	non-active	0.117936
L_FLs	GPLW	non-active	0.0173977	active	0.69455	active	0.80452	active	0.999992	active	0.875883
L_FLs	GYLLG	non-active	0.0571679	active	0.978862	non-active	0.0510507	active	0.67923	active	0.932492
L_FLs	LADVTPPR	active	0.692285	non-active	0.0694129	active	0.871705	active	0.534433	non-active	0.487643
L_FLs	LEELKAK	active	0.846304	active	0.972637	active	0.53353	active	0.552524	active	0.565925
L_FLs	ADAYGFGLQ	non-active	0.307115	active	0.991781	non-active	0.013827	non-active	0.248487	active	0.588003
L_FLs	VLFSL	non-active	0.00483604	non-active	0.156494	non-active	0.00139976	active	0.518484	non-active	0.196219
L_FLs	WLLG	non-active	0.0478103	non-active	0.497866	active	0.997174	active	0.999967	active	0.860002
L_FLs	APLPLG	non-active	0.0625506	non-active	0.00256698	non-active	0.426472	active	0.860068	non-active	0.460171
L_FLs	LSLF	non-active	0.00210121	non-active	0.100073	non-active	0.0326465	active	0.993118	non-active	0.0544072
L_FLs	PALPLG	non-active	0.0786235	non-active	0.00306973	non-active	0.193146	active	0.856828	non-active	0.48099
L_FLs	LEPGPLS	non-active	0.0438584	non-active	0.0294564	active	0.944468	active	0.846117	non-active	0.334704
L_FLs	LPVVG	non-active	0.145539	active	0.606553	non-active	0.00305574	active	0.822355	non-active	0.374354
L_FLs	LLSL	non-active	0.00347587	non-active	0.167124	non-active	0.0095027	active	0.99966	non-active	0.029555
L_FLs	FGGLT	non-active	0.0454053	active	0.995786	non-active	0.0156433	active	0.989257	active	0.767227
L_FLs	LVGANLL	non-active	0.205461	active	0.992767	non-active	0.0041953	active	0.869944	non-active	0.487643
L_FLs	FDLKPVN	non-active	0.133389	non-active	0.448351	active	0.844488	active	0.564659	non-active	0.381628
L_FLs	LLNPLS	non-active	0.0263361	active	0.731781	non-active	0.459992	active	0.552807	non-active	0.334006
L_FLs	FTTF	non-active	0.328076	non-active	9.02329e-05	non-active	0.225515	active	0.992063	non-active	0.230661
L_FLs	VVLF	non-active	0.0391863	non-active	0.219592	non-active	0.000194831	active	0.998727	non-active	0.125681
L_FLs	TLLF	non-active	0.0271582	non-active	0.0488304	non-active	0.00229704	active	0.988982	non-active	0.289764
L_FLs	LEGHNLDVLEGNEQFLNAAK	active	0.559106	active	0.930441	non-active	0.00976625	non-active	0.00409119	active	0.69197
L_FLs	LPVGVY	non-active	0.214062	non-active	0.486721	active	0.667597	non-active	0.300696	active	0.65033
L_FLs	LTFL	non-active	0.0304303	non-active	0.01752	non-active	0.00134691	active	0.981321	non-active	0.293415
L_FLs	LALL	non-active	0.0233501	active	0.965324	non-active	0.000156609	active	0.999977	non-active	0.0376647
L_FLs	FTLG	non-active	0.271004	non-active	0.230268	non-active	0.110778	active	0.913055	non-active	0.454757
L_FLs	PGLW	non-active	0.0312805	non-active	0.291299	active	0.755749	active	0.999839	active	0.952526
L_FLs	LPLVG	non-active	0.0297647	non-active	0.463616	non-active	0.0438854	active	0.834235	non-active	0.347282
L_FLs	VVLL	non-active	0.0613873	non-active	0.161347	non-active	9.87536e-07	active	0.999421	non-active	0.0843649
L_FLs	AAYLL	non-active	0.227312	active	0.953602	non-active	0.0274855	active	0.956686	non-active	0.460531
L_FLs	FLDNF	non-active	0.149515	non-active	0.251219	active	0.824297	active	0.827318	non-active	0.294716
L_FLs	LFDNF	non-active	0.213555	non-active	0.330169	active	0.86164	active	0.592392	non-active	0.411864
L_FLs	LQTGTYESAVGNAESR	active	0.67798	active	0.815186	non-active	0.25277	non-active	0.0146113	non-active	0.403645
L_FLs	LTVL	active	0.529557	non-active	0.0433333	non-active	4.40529e-05	active	0.865013	non-active	0.227577
L_FLs	VTVLGLN	non-active	0.271004	non-active	0.335389	non-active	0.00899177	active	0.690651	non-active	0.487643
L_FLs	PGLARAGAPKPRKQ	active	0.678959	active	0.766188	non-active	0.463165	non-active	0.269297	non-active	0.422526
L_FLs	APPGPPPE	non-active	0.0402138	active	0.959363	active	0.999998	active	0.700125	active	0.646188
L_FLs	LLTF	non-active	0.0426074	non-active	0.00516183	non-active	0.0034748	active	0.920175	non-active	0.300418
L_FLs	SVGPF	non-active	0.0342376	active	0.547269	non-active	0.336084	active	0.908686	non-active	0.487643
L_FLs	PGLARQAPKPRKQ	active	0.641624	active	0.991488	non-active	0.197646	non-active	0.407524	non-active	0.401422
L_FLs	SPFL	non-active	0.00293101	non-active	0.108684	non-active	0.30808	active	0.999613	non-active	0.410145
L_FLs	LSAKPPAKVEAKPK	non-active	0.000562355	active	0.999993	non-active	0.0683822	non-active	0.000843325	non-active	0.307449
L_FLs	FGAF	non-active	0.0112691	active	0.99896	non-active	0.120538	active	0.999917	active	0.526505
L_FLs	FTLE	non-active	0.426679	active	0.576441	non-active	0.0239878	active	0.935946	non-active	0.383175
L_FLs	DFLF	non-active	0.00515083	active	0.554456	active	0.577083	active	0.999855	non-active	0.235004
L_FLs	VLLDL	non-active	0.197073	active	0.699587	non-active	0.000456957	active	0.61504	non-active	0.111838
L_FLs	VVLTTL	non-active	0.382174	non-active	0.0102075	non-active	0.000717144	active	0.529447	non-active	0.135012
L_FLs	LPLE	non-active	0.0649496	active	0.5023	active	0.998334	active	0.992265	active	0.558899
L_FLs	SDDTDLLSLK	active	0.706759	non-active	0.440251	non-active	0.0371153	active	0.616007	non-active	0.409516
L_FLs	VVVL	non-active	0.488935	active	0.872019	non-active	1.00897e-06	active	0.999917	non-active	0.146777
L_FLs	DTDLLSLK	non-active	0.163316	non-active	0.435337	non-active	0.00151466	active	0.804602	non-active	0.487643
L_FLs	LSLL	non-active	0.00426248	active	0.540523	non-active	0.0137332	active	0.999938	non-active	0.0343091
L_FLs	VLSF	non-active	0.0435268	non-active	0.0837315	non-active	0.0970636	active	0.998359	non-active	0.246138
L_FLs	FYSAL	non-active	0.264033	non-active	0.0531983	non-active	0.232102	non-active	0.255878	active	0.5531
L_FLs	YFSAL	non-active	0.191339	non-active	0.0846791	non-active	0.255935	non-active	0.315209	non-active	0.362634
L_FLs	VVMGF	non-active	0.0805713	non-active	0.256174	non-active	0.0251726	active	0.983225	non-active	0.487643
L_FLs	VLLY	non-active	0.0419175	non-active	0.0425172	non-active	0.000606023	active	0.992135	active	0.524057
L_FLs	WAFE	non-active	0.393652	non-active	0.35739	non-active	0.4247	active	0.999081	active	0.867081
L_FLs	ALLY	non-active	0.11301	active	0.706106	non-active	0.00122683	active	0.99941	active	0.558601
L_FLs	YEVW	non-active	0.378945	non-active	0.310021	non-active	0.418088	active	0.992818	active	0.901574
L_FLs	PDVSFANK	non-active	0.271004	active	0.648205	non-active	0.340923	non-active	0.47433	non-active	0.279065
L_FLs	LLDF	non-active	0.0479237	non-active	0.302252	non-active	0.0824353	active	0.999097	non-active	0.253414
L_FLs	PDWP	non-active	0.060888	non-active	0.370299	non-active	0.0347649	active	0.999997	active	0.936422
L_FLs	SPARLPV	active	0.816056	non-active	1.81112e-06	active	0.632086	non-active	0.384648	non-active	0.436505
L_FLs	LFDDY	non-active	0.379619	active	0.844809	non-active	0.358716	active	0.933312	active	0.652941
L_FLs	LLAL	non-active	0.0181957	active	0.797935	non-active	0.00064036	active	0.999962	non-active	0.0755008
L_FLs	LTLL	non-active	0.0315673	non-active	0.213046	non-active	0.000897202	active	0.996312	non-active	0.146335
L_FLs	TLLL	non-active	0.0161288	non-active	0.126247	non-active	0.000176104	active	0.999964	non-active	0.0946341
L_FLs	SPARPLV	active	0.718598	non-active	1.5415e-05	active	0.719623	non-active	0.37425	non-active	0.394756
L_FLs	FALE	non-active	0.458568	active	0.777665	non-active	0.0984598	active	0.987991	non-active	0.152573
L_FLs	LVSL	non-active	0.238179	non-active	0.152758	non-active	0.000126551	active	0.992804	non-active	0.0716466
L_FLs	VPLL	non-active	0.00553903	non-active	0.00895638	active	0.887446	active	0.983748	non-active	0.431669
L_FLs	LFAEAL	non-active	0.45255	active	0.996824	non-active	0.0194415	active	0.821662	non-active	0.219402
L_FLs	LLAF	non-active	0.0392209	non-active	0.365323	non-active	0.0276059	active	0.999278	non-active	0.157233
L_FLs	VVLTSF	non-active	0.311211	non-active	0.00730706	non-active	0.01344	active	0.558883	non-active	0.225719
L_FLs	LLGWG	non-active	0.00567029	active	0.993996	non-active	0.189131	active	0.771566	active	0.970802
L_FLs	LSLGL	non-active	0.00388984	active	0.714141	non-active	6.73691e-06	active	0.857288	non-active	0.0944436
L_FLs	YLTF	non-active	0.158567	non-active	0.000582738	non-active	0.0125862	active	0.81621	active	0.71449
L_FLs	DPWEP	non-active	0.414383	active	0.721316	non-active	0.0306644	active	0.999252	active	0.985874
L_FLs	YELF	non-active	0.034696	active	0.682745	non-active	0.154377	active	0.936667	active	0.939749
L_FLs	LSVF	non-active	0.07406	non-active	0.211922	non-active	0.02175	active	0.988282	non-active	0.196762
L_FLs	VLLP	non-active	0.00721959	non-active	0.00574671	active	0.994241	active	0.99653	non-active	0.486023
L_FLs	VPYLG	non-active	0.22352	active	0.59176	active	0.998057	non-active	0.25634	active	0.788142
L_FLs	LPVEP	non-active	0.2543	non-active	0.370243	active	0.999659	active	0.907903	active	0.600312
L_FLs	LYTF	non-active	0.175815	non-active	0.000184658	non-active	0.00424804	active	0.51907	active	0.751064
L_FLs	TATVSLPR	active	0.821561	non-active	6.46948e-06	active	0.650972	active	0.522509	non-active	0.462663
L_FLs	VAAAGTFAL	active	0.554958	non-active	0.0210486	non-active	5.77092e-05	non-active	0.0225158	non-active	0.487643
L_FLs	VATVSLPR	active	0.732241	non-active	0.000785241	active	0.825759	active	0.530641	non-active	0.487643
L_FLs	AEFF	non-active	0.0563337	active	0.659872	non-active	0.245094	active	0.999961	active	0.504128
L_FLs	EAFF	non-active	0.06605	non-active	0.487285	non-active	0.36121	active	0.99997	non-active	0.485939
L_FLs	VLLGL	non-active	0.00683806	active	0.992938	non-active	3.54856e-06	active	0.812199	non-active	0.078725
L_FLs	LSVL	non-active	0.287941	non-active	0.0783794	non-active	5.5804e-05	active	0.991835	non-active	0.0885034
L_FLs	LYASL	non-active	0.40416	non-active	0.0314166	non-active	0.0540453	non-active	0.395159	active	0.506277
L_FLs	FEAL	non-active	0.217925	active	0.975678	non-active	0.347443	active	0.998901	non-active	0.277431
L_FLs	LLGL	non-active	0.000804545	active	0.996179	non-active	0.00284285	active	0.999382	non-active	0.132018
L_FLs	LPLQ	non-active	0.0193141	non-active	0.000646214	active	0.999998	active	0.984259	non-active	0.288254
L_FLs	VVVF	non-active	0.179657	active	0.854918	non-active	0.00326111	active	0.99997	non-active	0.167374
L_FLs	VLEL	active	0.659809	non-active	0.253522	non-active	0.00058187	active	0.998692	non-active	0.172503
L_FLs	VVYEL	active	0.536637	active	0.618034	non-active	0.368826	non-active	0.469542	non-active	0.388421
L_FLs	YTQLLR	active	0.598516	non-active	0.00550956	non-active	0.0241666	non-active	0.294372	non-active	0.433204

## Sheet: L_SP
Sample	Sequence	Umami	Umami_protability	Bitter	Bitter_protability	Antihypertensive	Antihypertensive_protability	DPPIV	DPPIV_protability	Antioxidant	Antioxidant_protability
L_SP	AANGDLVSAPY	non-active	0.307541	non-active	0.314245	active	0.533009	non-active	0.17823	active	0.611643
L_SP	AFLY	non-active	0.110018	active	0.686025	non-active	0.0483966	active	0.997855	active	0.644757
L_SP	ALLL	non-active	0.0141083	active	0.81747	non-active	0.000437023	active	0.999995	non-active	0.0452322
L_SP	ALLY	non-active	0.11301	active	0.706106	non-active	0.00122683	active	0.99941	active	0.558601
L_SP	APPGPPEP	non-active	0.21978	active	0.974024	active	0.999999	active	0.516236	active	0.656212
L_SP	APPGPPPE	non-active	0.0402138	active	0.959363	active	0.999998	active	0.700125	active	0.646188
L_SP	AYLL	non-active	0.0882083	active	0.547735	non-active	0.0572855	active	0.998916	active	0.750416
L_SP	EALF	non-active	0.119345	active	0.947367	non-active	0.0843016	active	0.999795	non-active	0.230191
L_SP	EAPKPLV	active	0.538845	non-active	0.283187	active	0.819032	active	0.669995	non-active	0.487643
L_SP	EFTAL	non-active	0.379013	active	0.696758	non-active	0.101528	active	0.854246	non-active	0.487643
L_SP	ELLF	non-active	0.00362506	active	0.625339	non-active	0.0352628	active	0.999721	non-active	0.322417
L_SP	ELLHLQ	non-active	0.0300426	non-active	0.014515	active	0.998841	active	0.719391	active	0.537037
L_SP	ELVF	non-active	0.0620417	active	0.840321	non-active	0.00190884	active	0.99892	non-active	0.175297
L_SP	EVFFEE	non-active	0.101171	active	0.911995	active	0.976996	active	0.979572	active	0.833266
L_SP	FAAL	non-active	0.192897	active	0.975326	non-active	0.110652	active	0.999943	non-active	0.0878399
L_SP	FALE	non-active	0.458568	active	0.777665	non-active	0.0984598	active	0.987991	non-active	0.152573
L_SP	FDLKPVN	non-active	0.133389	non-active	0.448351	active	0.844488	active	0.564659	non-active	0.381628
L_SP	FEFL	non-active	0.00424823	non-active	0.400269	non-active	0.222378	active	0.999979	active	0.554388
L_SP	FLAL	non-active	0.0364112	active	0.570567	non-active	0.127628	active	0.999647	non-active	0.117936
L_SP	FLGL	non-active	0.00497431	active	0.714396	non-active	0.0138543	active	0.998366	non-active	0.346661
L_SP	FTLE	non-active	0.426679	active	0.576441	non-active	0.0239878	active	0.935946	non-active	0.383175
L_SP	FTTF	non-active	0.328076	non-active	9.02329e-05	non-active	0.225515	active	0.992063	non-active	0.230661
L_SP	FVDF	non-active	0.140404	active	0.595254	non-active	0.449838	active	0.999468	active	0.572003
L_SP	GFSF	non-active	0.0138994	non-active	0.303875	non-active	0.00347806	active	0.999998	non-active	0.250894
L_SP	GPLW	non-active	0.0173977	active	0.69455	active	0.80452	active	0.999992	active	0.875883
L_SP	GVFTF	non-active	0.118377	non-active	0.337047	non-active	0.277347	active	0.757597	non-active	0.487643
L_SP	LALL	non-active	0.0233501	active	0.965324	non-active	0.000156609	active	0.999977	non-active	0.0376647
L_SP	LALY	non-active	0.158757	non-active	0.460232	non-active	0.0355965	active	0.99348	active	0.548605
L_SP	LEVF	non-active	0.159513	non-active	0.406231	non-active	0.0157517	active	0.948995	non-active	0.299581
L_SP	LEVL	non-active	0.226903	active	0.926758	non-active	4.58962e-05	active	0.99321	non-active	0.0681719
L_SP	LFAEA	active	0.61811	non-active	0.439778	non-active	0.0935242	active	0.832663	non-active	0.225076
L_SP	LFAL	non-active	0.0206661	non-active	0.440177	non-active	0.0181085	active	0.999337	non-active	0.129627
L_SP	LGLF	non-active	0.00217292	active	0.983257	non-active	0.00152348	active	0.994302	active	0.542536
L_SP	LLAF	non-active	0.0392209	non-active	0.365323	non-active	0.0276059	active	0.999278	non-active	0.157233
L_SP	LLAL	non-active	0.0181957	active	0.797935	non-active	0.00064036	active	0.999962	non-active	0.0755008
L_SP	LLAV	non-active	0.345798	active	0.584385	non-active	2.71698e-05	active	0.99842	non-active	0.0653632
L_SP	LLDF	non-active	0.0479237	non-active	0.302252	non-active	0.0824353	active	0.999097	non-active	0.253414
L_SP	LLGL	non-active	0.000804545	active	0.996179	non-active	0.00284285	active	0.999382	non-active	0.132018
L_SP	LLNLPS	non-active	0.0574134	non-active	0.368823	non-active	0.349325	active	0.540464	non-active	0.283093
L_SP	LLSL	non-active	0.00347587	non-active	0.167124	non-active	0.0095027	active	0.99966	non-active	0.029555
L_SP	LLTF	non-active	0.0426074	non-active	0.00516183	non-active	0.0034748	active	0.920175	non-active	0.300418
L_SP	LPLP	non-active	0.000182716	non-active	8.30796e-05	active	0.999999	active	0.999937	non-active	0.487643
L_SP	LPVEP	non-active	0.2543	non-active	0.370243	active	0.999659	active	0.907903	active	0.600312
L_SP	LPVGL	non-active	0.0230679	non-active	0.472633	non-active	0.00210319	active	0.763037	non-active	0.391149
L_SP	LPVPE	non-active	0.177647	non-active	0.12977	active	0.999858	active	0.817577	active	0.616258
L_SP	LPVVG	non-active	0.145539	active	0.606553	non-active	0.00305574	active	0.822355	non-active	0.374354
L_SP	LSLF	non-active	0.00210121	non-active	0.100073	non-active	0.0326465	active	0.993118	non-active	0.0544072
L_SP	LSLL	non-active	0.00426248	active	0.540523	non-active	0.0137332	active	0.999938	non-active	0.0343091
L_SP	LSVF	non-active	0.07406	non-active	0.211922	non-active	0.02175	active	0.988282	non-active	0.196762
L_SP	LSVL	non-active	0.287941	non-active	0.0783794	non-active	5.5804e-05	active	0.991835	non-active	0.0885034
L_SP	LTFL	non-active	0.0304303	non-active	0.01752	non-active	0.00134691	active	0.981321	non-active	0.293415
L_SP	LTTVL	non-active	0.37734	non-active	0.0235873	non-active	0.000397946	active	0.522486	non-active	0.22787
L_SP	LTVL	active	0.529557	non-active	0.0433333	non-active	4.40529e-05	active	0.865013	non-active	0.227577
L_SP	LVSL	non-active	0.238179	non-active	0.152758	non-active	0.000126551	active	0.992804	non-active	0.0716466
L_SP	LVVF	non-active	0.107539	non-active	0.44209	non-active	5.04574e-05	active	0.995689	non-active	0.135785
L_SP	LVVY	non-active	0.452109	non-active	0.0269494	non-active	0.000207623	active	0.991058	non-active	0.40658
L_SP	LYTF	non-active	0.175815	non-active	0.000184658	non-active	0.00424804	active	0.51907	active	0.751064
L_SP	LYTL	non-active	0.193706	non-active	0.000639289	non-active	0.000431264	non-active	0.384349	active	0.719805
L_SP	PGLW	non-active	0.0312805	non-active	0.291299	active	0.755749	active	0.999839	active	0.952526
L_SP	PLNRLAVG	non-active	0.28474	active	0.985704	non-active	0.0445295	active	0.721387	non-active	0.487643
L_SP	PSARLPVS	active	0.827157	non-active	1.31994e-05	active	0.921824	non-active	0.437624	non-active	0.46216
L_SP	SLFD	non-active	0.18965	active	0.571559	non-active	0.0346779	active	0.999979	non-active	0.148245
L_SP	SPARLPVS	active	0.742972	non-active	4.35865e-06	active	0.88674	non-active	0.479468	non-active	0.31175
L_SP	SPARPLV	active	0.718598	non-active	1.5415e-05	active	0.719623	non-active	0.37425	non-active	0.394756
L_SP	SPLF	non-active	0.00646028	non-active	0.197353	non-active	0.442414	active	0.997217	non-active	0.357387
L_SP	SVGPF	non-active	0.0342376	active	0.547269	non-active	0.336084	active	0.908686	non-active	0.487643
L_SP	TLLF	non-active	0.0271582	non-active	0.0488304	non-active	0.00229704	active	0.988982	non-active	0.289764
L_SP	TLLP	non-active	0.0828289	non-active	0.0005435	non-active	0.406424	active	0.995589	non-active	0.448376
L_SP	TPLL	non-active	0.122351	non-active	0.000122393	non-active	0.0289469	active	0.998805	non-active	0.400022
L_SP	VAAAGTF	non-active	0.378272	non-active	4.76703e-05	non-active	0.0422974	active	0.70835	non-active	0.487643
L_SP	VGFTF	non-active	0.0759498	non-active	0.449732	non-active	0.175873	active	0.921288	non-active	0.487643
L_SP	VLEL	active	0.659809	non-active	0.253522	non-active	0.00058187	active	0.998692	non-active	0.172503
L_SP	VLGL	non-active	0.060189	active	0.546089	non-active	1.10326e-05	active	0.997802	non-active	0.10892
L_SP	VLLDL	non-active	0.197073	active	0.699587	non-active	0.000456957	active	0.61504	non-active	0.111838
L_SP	VLLP	non-active	0.00721959	non-active	0.00574671	active	0.994241	active	0.99653	non-active	0.486023
L_SP	VLLY	non-active	0.0419175	non-active	0.0425172	non-active	0.000606023	active	0.992135	active	0.524057
L_SP	VLQF	non-active	0.0256059	non-active	0.0141283	active	0.774546	active	0.969811	active	0.62987
L_SP	VPLL	non-active	0.00553903	non-active	0.00895638	active	0.887446	active	0.983748	non-active	0.431669
L_SP	VSLL	non-active	0.103298	non-active	0.0868245	non-active	0.000849795	active	0.998833	non-active	0.120013
L_SP	VTVLGLN	non-active	0.271004	non-active	0.335389	non-active	0.00899177	active	0.690651	non-active	0.487643
L_SP	VVAAYLL	non-active	0.371277	active	0.523211	non-active	0.00234595	non-active	0.344411	non-active	0.181525
L_SP	VVLKLKE	non-active	0.466907	non-active	0.0210845	active	0.940813	non-active	0.417535	non-active	0.487643
L_SP	VVLTTL	non-active	0.382174	non-active	0.0102075	non-active	0.000717144	active	0.529447	non-active	0.135012
L_SP	VVVF	non-active	0.179657	active	0.854918	non-active	0.00326111	active	0.99997	non-active	0.167374
L_SP	VVVL	non-active	0.488935	active	0.872019	non-active	1.00897e-06	active	0.999917	non-active	0.146777
L_SP	WLLG	non-active	0.0478103	non-active	0.497866	active	0.997174	active	0.999967	active	0.860002
L_SP	YELL	non-active	0.0795496	active	0.677312	non-active	0.094165	active	0.975942	active	0.837853
L_SP	YEVW	non-active	0.378945	non-active	0.310021	non-active	0.418088	active	0.992818	active	0.901574
L_SP	YFSAL	non-active	0.191339	non-active	0.0846791	non-active	0.255935	non-active	0.315209	non-active	0.362634
L_SP	YTQLLR	active	0.598516	non-active	0.00550956	non-active	0.0241666	non-active	0.294372	non-active	0.433204
L_SP	YVNL	non-active	0.375725	non-active	0.00908839	non-active	0.159614	active	0.554414	active	0.616023

## Sheet: L_GT
Sample	Sequence	Umami	Umami_protability	Bitter	Bitter_protability	Antihypertensive	Antihypertensive_protability	DPPIV	DPPIV_protability	Antioxidant	Antioxidant_protability
L_GT	AAAALVF	non-active	0.203051	non-active	0.000112186	non-active	2.61805e-06	active	0.596325	non-active	0.252742
L_GT	ALDVTPPR	active	0.595283	non-active	0.0434371	active	0.840637	active	0.555107	non-active	0.487643
L_GT	APLPLG	non-active	0.0625506	non-active	0.00256698	non-active	0.426472	active	0.860068	non-active	0.460171
L_GT	APPPDPPAPH	non-active	0.0222515	active	0.999955	active	0.999968	active	0.922836	active	0.6514
L_GT	APPPGPPE	non-active	0.0274292	active	0.598996	active	0.999998	active	0.781805	active	0.698066
L_GT	APPTP	non-active	0.264379	non-active	1.02299e-07	active	0.996803	non-active	0.438816	non-active	0.490149
L_GT	DGEPLPVK	active	0.620112	non-active	0.251298	active	0.967101	active	0.965609	active	0.824656
L_GT	DPDGLLRVK	active	0.715022	active	0.565543	active	0.604896	active	0.916104	non-active	0.32844
L_GT	DPWEP	non-active	0.414383	active	0.721316	non-active	0.0306644	active	0.999252	active	0.985874
L_GT	DSDTDLLSLK	active	0.616335	non-active	0.440811	non-active	0.0187497	active	0.634032	non-active	0.484657
L_GT	DTDLLSLK	non-active	0.163316	non-active	0.435337	non-active	0.00151466	active	0.804602	non-active	0.487643
L_GT	EAPKPLV	active	0.538845	non-active	0.283187	active	0.819032	active	0.669995	non-active	0.487643
L_GT	EEEFLQ	non-active	0.135475	active	0.835038	active	0.873338	active	0.906987	active	0.920334
L_GT	EEELLLAL	non-active	0.121009	active	1	non-active	0.000101195	non-active	0.00959158	active	0.934076
L_GT	EEFDVTPR	active	0.836209	active	0.867494	active	0.888429	active	0.815857	active	0.812574
L_GT	ELLDGNELG	active	0.539105	active	0.653532	non-active	0.0573463	active	0.935004	active	0.921856
L_GT	ENGGPLLR	non-active	0.418985	active	0.997859	non-active	0.0896328	active	0.955328	active	0.504564
L_GT	EPPPPPPH	non-active	8.92572e-05	active	1	active	0.995865	active	0.998809	active	0.996392
L_GT	FDRTLLE	active	0.629451	active	0.953058	non-active	0.0756937	active	0.904462	non-active	0.487643
L_GT	FEFE	non-active	0.0352306	active	0.972997	active	0.550428	active	0.999985	non-active	0.252069
L_GT	FEFL	non-active	0.00424823	non-active	0.400269	non-active	0.222378	active	0.999979	active	0.554388
L_GT	FGFGGP	non-active	0.000225886	active	0.999959	active	0.99806	active	0.890313	active	0.865625
L_GT	FLAL	non-active	0.0364112	active	0.570567	non-active	0.127628	active	0.999647	non-active	0.117936
L_GT	FLLE	non-active	0.0222917	non-active	0.329271	non-active	0.294115	active	0.997378	non-active	0.276846
L_GT	FTLE	non-active	0.426679	active	0.576441	non-active	0.0239878	active	0.935946	non-active	0.383175
L_GT	FTVY	non-active	0.287581	non-active	0.000427805	non-active	0.0721222	active	0.979123	active	0.597162
L_GT	GPLW	non-active	0.0173977	active	0.69455	active	0.80452	active	0.999992	active	0.875883
L_GT	GPPAGGSGAGKPLEEVD	active	0.555761	active	0.981259	active	0.998897	non-active	0.0302671	non-active	0.381318
L_GT	GTFEYTLK	non-active	0.343601	non-active	0.0862456	non-active	0.0479016	non-active	0.0512921	non-active	0.247687
L_GT	HEFF	non-active	0.0377169	non-active	0.263302	non-active	0.493596	active	0.998371	active	0.88758
L_GT	HPLDPLT	non-active	0.253804	non-active	0.12613	active	0.995586	non-active	0.467994	active	0.54225
L_GT	KGDPLPPR	non-active	0.167516	active	0.532423	non-active	0.215397	active	0.85771	non-active	0.460672
L_GT	LADVTPPR	active	0.692285	non-active	0.0694129	active	0.871705	active	0.534433	non-active	0.487643
L_GT	LDVTPPR	active	0.575337	active	0.7467	active	0.978741	active	0.707939	non-active	0.487643
L_GT	LEDHLVK	non-active	0.496931	active	0.686399	active	0.507833	active	0.865229	non-active	0.429734
L_GT	LEDLP	active	0.501749	active	0.869417	active	0.866283	active	0.982464	non-active	0.47753
L_GT	LFEF	non-active	0.00513012	non-active	0.404303	non-active	0.499767	active	0.999534	active	0.57355
L_GT	LGLL	non-active	0.000771814	active	0.999992	non-active	0.000152428	active	0.999954	non-active	0.116159
L_GT	LLNPLS	non-active	0.0263361	active	0.731781	non-active	0.459992	active	0.552807	non-active	0.334006
L_GT	LLSL	non-active	0.00347587	non-active	0.167124	non-active	0.0095027	active	0.99966	non-active	0.029555
L_GT	LLTF	non-active	0.0426074	non-active	0.00516183	non-active	0.0034748	active	0.920175	non-active	0.300418
L_GT	LPALL	non-active	0.00524328	active	0.940365	non-active	0.00654926	active	0.936587	active	0.522107
L_GT	LPDDPVPE	active	0.604364	active	0.996968	active	0.977217	active	0.756991	active	0.939512
L_GT	LPFA	non-active	0.103817	active	0.577898	active	0.612183	active	0.967052	non-active	0.458311
L_GT	LPFL	non-active	0.000224068	non-active	0.0356931	active	0.993579	active	0.996172	active	0.691322
L_GT	LPLPD	non-active	0.0187285	non-active	0.111029	active	0.999595	active	0.974401	non-active	0.487643
L_GT	LPLQ	non-active	0.0193141	non-active	0.000646214	active	0.999998	active	0.984259	non-active	0.288254
L_GT	LPTFVS	non-active	0.103116	non-active	0.434862	non-active	0.0340607	active	0.555551	non-active	0.437965
L_GT	LPVEP	non-active	0.2543	non-active	0.370243	active	0.999659	active	0.907903	active	0.600312
L_GT	LSGLPY	non-active	0.0786674	non-active	0.147413	active	0.737143	non-active	0.381654	active	0.645453
L_GT	LSQKFPK	non-active	0.00987093	non-active	0.416634	non-active	0.322986	non-active	0.285542	non-active	0.437753
L_GT	LTFL	non-active	0.0304303	non-active	0.01752	non-active	0.00134691	active	0.981321	non-active	0.293415
L_GT	LTFLA	non-active	0.224913	active	0.533484	non-active	0.00228935	active	0.569545	non-active	0.305294
L_GT	NADFDRTLLE	active	0.72076	active	0.945454	non-active	0.00284248	active	0.787723	active	0.500576
L_GT	NPVDPVK	non-active	0.248814	active	0.971877	active	0.923133	active	0.896496	active	0.637562
L_GT	PDWP	non-active	0.060888	non-active	0.370299	non-active	0.0347649	active	0.999997	active	0.936422
L_GT	PVLEKF	non-active	0.0522895	non-active	0.21987	active	0.979072	active	0.570434	active	0.504422
L_GT	QDGALTGTYESAVGNAESR	active	0.848368	active	0.910017	non-active	0.00172583	non-active	0.000799567	active	0.504253
L_GT	SDDTDLLSLK	active	0.706759	non-active	0.440251	non-active	0.0371153	active	0.616007	non-active	0.409516
L_GT	SPFL	non-active	0.00293101	non-active	0.108684	non-active	0.30808	active	0.999613	non-active	0.410145
L_GT	SSFDLKPVN	non-active	0.0306842	non-active	0.451059	non-active	0.172325	active	0.533874	non-active	0.261805
L_GT	TELLLR	active	0.552505	active	0.81485	non-active	0.0241609	active	0.861854	non-active	0.138399
L_GT	TGWFG	non-active	0.106244	non-active	0.388503	active	0.891937	active	0.969623	active	0.873865
L_GT	TTAFEYTLK	non-active	0.276616	non-active	0.010215	non-active	0.0536886	non-active	0.300699	non-active	0.405907
L_GT	VADPVLQLLNNMLDK	non-active	0.319096	active	0.98703	non-active	0.441229	non-active	0.0606203	active	0.690066
L_GT	VPEPL	non-active	0.132021	non-active	0.409862	active	0.998651	active	0.930711	active	0.663722
L_GT	VPLF	non-active	0.00775923	non-active	0.260579	active	0.988015	active	0.982316	active	0.675527
L_GT	VPLL	non-active	0.00553903	non-active	0.00895638	active	0.887446	active	0.983748	non-active	0.431669
L_GT	VPYLG	non-active	0.22352	active	0.59176	active	0.998057	non-active	0.25634	active	0.788142
L_GT	VPYMD	non-active	0.277043	active	0.90458	active	0.836648	active	0.866061	active	0.849171
L_GT	WLLG	non-active	0.0478103	non-active	0.497866	active	0.997174	active	0.999967	active	0.860002
L_GT	WPVVE	non-active	0.472619	non-active	0.348677	active	0.953242	active	0.929078	active	0.90162
L_GT	YEPLP	non-active	0.184026	non-active	0.101722	active	0.99937	active	0.754247	active	0.912652
L_GT	YNYFER	non-active	0.492557	non-active	0.00797994	active	0.514293	non-active	0.0952862	active	0.911193
L_GT	YYFVE	non-active	0.147599	active	0.608325	active	0.743726	active	0.842755	active	0.823394

## Sheet: H_FLs
Sample	Sequence	Umami	Umami_protability	Bitter	Bitter_protability	Antihypertensive	Antihypertensive_protability	DPPIV	DPPIV_protability	Antioxidant	Antioxidant_protability
H_FLs	AALLL	non-active	0.0895771	active	0.963089	non-active	0.000155764	active	0.998259	non-active	0.0753235
H_FLs	AALSL	non-active	0.462886	non-active	0.00656343	non-active	0.0188164	active	0.763543	non-active	0.270995
H_FLs	AAYLL	non-active	0.227312	active	0.953602	non-active	0.0274855	active	0.956686	non-active	0.460531
H_FLs	AFTL	non-active	0.271004	non-active	0.0139164	non-active	0.00543123	active	0.995383	non-active	0.376316
H_FLs	ALLL	non-active	0.0141083	active	0.81747	non-active	0.000437023	active	0.999995	non-active	0.0452322
H_FLs	ALVF	non-active	0.139459	active	0.847547	non-active	0.00484806	active	0.99994	non-active	0.122613
H_FLs	APLPLG	non-active	0.0625506	non-active	0.00256698	non-active	0.426472	active	0.860068	non-active	0.460171
H_FLs	APLYL	non-active	0.0538672	non-active	0.0110287	active	0.902199	non-active	0.21029	active	0.856993
H_FLs	APPPGPPE	non-active	0.0274292	active	0.598996	active	0.999998	active	0.781805	active	0.698066
H_FLs	APSLF	non-active	0.031044	non-active	0.00257899	non-active	0.334992	active	0.909425	non-active	0.487643
H_FLs	AYLL	non-active	0.0882083	active	0.547735	non-active	0.0572855	active	0.998916	active	0.750416
H_FLs	DFLGLN	non-active	0.102268	non-active	0.450781	active	0.518476	active	0.994889	non-active	0.487643
H_FLs	DLALP	non-active	0.271004	non-active	0.259427	non-active	0.108192	active	0.99295	active	0.515976
H_FLs	DPWEP	non-active	0.414383	active	0.721316	non-active	0.0306644	active	0.999252	active	0.985874
H_FLs	DPWP	non-active	0.0687286	active	0.536998	non-active	0.089097	active	0.999999	active	0.955797
H_FLs	DVDPLE	active	0.860877	active	0.978727	active	0.83703	active	0.977371	active	0.686493
H_FLs	EALF	non-active	0.119345	active	0.947367	non-active	0.0843016	active	0.999795	non-active	0.230191
H_FLs	EAPKPLV	active	0.538845	non-active	0.283187	active	0.819032	active	0.669995	non-active	0.487643
H_FLs	EDEEHHFE	active	0.716809	active	0.999957	non-active	0.000820712	non-active	0.076796	active	0.998068
H_FLs	EDLPDPN	non-active	0.440349	active	0.932055	non-active	0.35868	active	0.985119	active	0.825235
H_FLs	EEFL	non-active	0.115095	active	0.923905	non-active	0.155086	active	0.999861	active	0.736458
H_FLs	EELL	active	0.771272	active	0.99963	non-active	0.282368	active	0.999869	non-active	0.470028
H_FLs	EFTAL	non-active	0.379013	active	0.696758	non-active	0.101528	active	0.854246	non-active	0.487643
H_FLs	EGAAESLHVK	active	0.872288	active	0.539858	non-active	0.149585	active	0.717735	active	0.519676
H_FLs	EKLGASDALR	active	0.929403	active	0.535294	non-active	0.00285306	active	0.711729	non-active	0.275982
H_FLs	ELDPL	non-active	0.237542	active	0.907674	active	0.695922	active	0.972819	active	0.690151
H_FLs	ELLL	non-active	0.00392327	active	0.999081	non-active	0.0550231	active	1	non-active	0.0570313
H_FLs	ELSL	non-active	0.361179	active	0.633241	non-active	0.0015442	active	0.999941	non-active	0.126259
H_FLs	ELVF	non-active	0.0620417	active	0.840321	non-active	0.00190884	active	0.99892	non-active	0.175297
H_FLs	EPAPHPP	non-active	0.162651	non-active	0.00348311	non-active	0.167829	active	0.976298	active	0.798964
H_FLs	EPPPPPPH	non-active	8.92572e-05	active	1	active	0.995865	active	0.998809	active	0.996392
H_FLs	EQTVVLK	active	0.597425	non-active	0.00785155	non-active	0.429665	active	0.510675	non-active	0.291998
H_FLs	ETLF	non-active	0.189293	non-active	0.226941	non-active	0.0828651	active	0.985366	non-active	0.460798
H_FLs	EYVW	non-active	0.339751	non-active	0.201655	non-active	0.099623	active	0.977655	active	0.93648
H_FLs	FAGL	non-active	0.0560437	active	0.99732	non-active	0.0245446	active	0.999257	non-active	0.360029
H_FLs	FASVF	non-active	0.0391857	non-active	0.16149	non-active	0.412276	active	0.960547	non-active	0.416227
H_FLs	FATL	non-active	0.294288	non-active	0.0429108	non-active	0.0529014	active	0.99347	non-active	0.339297
H_FLs	FDLE	active	0.656916	active	0.938703	non-active	0.109425	active	0.99639	non-active	0.495826
H_FLs	FEDTNL	non-active	0.271004	active	0.63093	non-active	0.376961	active	0.910462	non-active	0.262036
H_FLs	FEEF	non-active	0.0431518	active	0.990219	non-active	0.316371	active	0.999917	active	0.831966
H_FLs	FEFL	non-active	0.00424823	non-active	0.400269	non-active	0.222378	active	0.999979	active	0.554388
H_FLs	FEFQ	non-active	0.0153389	active	0.671365	active	0.76684	active	0.999756	active	0.941301
H_FLs	FEGGF	non-active	0.0118443	active	0.830377	active	0.602569	active	0.885502	active	0.666086
H_FLs	FENF	non-active	0.0797035	active	0.582672	non-active	0.364792	active	0.996287	active	0.656981
H_FLs	FETAL	non-active	0.457894	active	0.900096	non-active	0.318278	active	0.712455	non-active	0.407997
H_FLs	FFLD	non-active	0.0112107	non-active	0.494934	active	0.722992	active	0.999576	non-active	0.307347
H_FLs	FGAF	non-active	0.0112691	active	0.99896	non-active	0.120538	active	0.999917	active	0.526505
H_FLs	FGFGGP	non-active	0.000225886	active	0.999959	active	0.99806	active	0.890313	active	0.865625
H_FLs	FGFL	non-active	0.000797542	active	0.973053	non-active	0.0639471	active	0.999982	non-active	0.414662
H_FLs	FLAL	non-active	0.0364112	active	0.570567	non-active	0.127628	active	0.999647	non-active	0.117936
H_FLs	FLDNF	non-active	0.149515	non-active	0.251219	active	0.824297	active	0.827318	non-active	0.294716
H_FLs	FLGL	non-active	0.00497431	active	0.714396	non-active	0.0138543	active	0.998366	non-active	0.346661
H_FLs	FLLE	non-active	0.0222917	non-active	0.329271	non-active	0.294115	active	0.997378	non-active	0.276846
H_FLs	FPVG	non-active	0.0402231	active	0.811139	active	0.873697	active	0.999496	non-active	0.488922
H_FLs	FSAL	non-active	0.273347	non-active	0.0163114	non-active	0.290226	active	0.998511	non-active	0.173724
H_FLs	FSGL	non-active	0.0829597	non-active	0.111698	non-active	0.0548735	active	0.998881	non-active	0.266088
H_FLs	FSLF	non-active	0.00159603	non-active	0.120187	non-active	0.0970354	active	0.999858	non-active	0.0864689
H_FLs	FSLL	non-active	0.00744014	non-active	0.0825784	non-active	0.0350576	active	0.999851	non-active	0.0585613
H_FLs	FSLT	non-active	0.402562	non-active	0.0232959	non-active	0.0132861	active	0.955565	non-active	0.11308
H_FLs	FSMGGNDY	non-active	0.399734	non-active	0.276507	non-active	0.37815	active	0.734023	non-active	0.487643
H_FLs	FSVY	non-active	0.0922254	non-active	0.0088765	non-active	0.18709	active	0.997239	active	0.515553
H_FLs	FTDF	non-active	0.293534	non-active	0.105849	non-active	0.429268	active	0.99558	non-active	0.356736
H_FLs	FTEL	non-active	0.403238	non-active	0.129999	non-active	0.173559	active	0.960555	non-active	0.480463
H_FLs	FTLE	non-active	0.426679	active	0.576441	non-active	0.0239878	active	0.935946	non-active	0.383175
H_FLs	FTTF	non-active	0.328076	non-active	9.02329e-05	non-active	0.225515	active	0.992063	non-active	0.230661
H_FLs	FVNF	non-active	0.0575575	non-active	0.480571	non-active	0.406761	active	0.992035	non-active	0.407941
H_FLs	GFGL	non-active	0.0032496	active	0.999716	non-active	0.000119467	active	0.996385	non-active	0.474998
H_FLs	GFSL	non-active	0.0555647	non-active	0.0976369	non-active	0.000591614	active	0.99997	non-active	0.277068
H_FLs	GPLW	non-active	0.0173977	active	0.69455	active	0.80452	active	0.999992	active	0.875883
H_FLs	GPYGGVKQL	active	0.544772	active	0.920588	active	0.912193	non-active	0.278841	active	0.819788
H_FLs	GVFTF	non-active	0.118377	non-active	0.337047	non-active	0.277347	active	0.757597	non-active	0.487643
H_FLs	LAEF	non-active	0.213584	active	0.939691	non-active	0.0912508	active	0.999653	non-active	0.340823
H_FLs	LAETTL	active	0.62574	active	0.68633	non-active	0.255153	active	0.775176	non-active	0.486829
H_FLs	LAFF	non-active	0.0185172	active	0.663391	non-active	0.398963	active	0.999839	non-active	0.23573
H_FLs	LAGAF	non-active	0.0913654	active	0.998709	non-active	0.00262936	active	0.967063	non-active	0.419861
H_FLs	LAGF	non-active	0.0444912	active	0.997064	non-active	0.00591373	active	0.999703	non-active	0.310025
H_FLs	LALF	non-active	0.0237728	active	0.561276	non-active	0.041907	active	0.998946	non-active	0.128996
H_FLs	LALL	non-active	0.0233501	active	0.965324	non-active	0.000156609	active	0.999977	non-active	0.0376647
H_FLs	LALLN	non-active	0.167288	active	0.964078	non-active	0.134392	active	0.97093	non-active	0.487587
H_FLs	LALSL	non-active	0.0489066	non-active	0.151266	non-active	0.000785892	active	0.689043	non-active	0.142777
H_FLs	LALVG	non-active	0.372725	active	0.939197	non-active	1.05351e-05	active	0.854982	non-active	0.0897845
H_FLs	LALY	non-active	0.158757	non-active	0.460232	non-active	0.0355965	active	0.99348	active	0.548605
H_FLs	LAVF	non-active	0.17106	active	0.836864	non-active	0.0123983	active	0.999205	non-active	0.148225
H_FLs	LDLL	non-active	0.0386254	active	0.999353	non-active	0.00680307	active	0.999993	non-active	0.0443445
H_FLs	LDPFG	non-active	0.104892	active	0.629295	active	0.550565	active	0.968008	active	0.514117
H_FLs	LDVL	non-active	0.427556	active	0.999818	non-active	0.00194044	active	0.999938	non-active	0.0307265
H_FLs	LEDPL	non-active	0.43405	active	0.925098	active	0.928776	active	0.948763	non-active	0.424937
H_FLs	LELL	non-active	0.0102824	active	0.999153	non-active	0.021098	active	0.999952	non-active	0.0641508
H_FLs	LELV	non-active	0.359329	active	0.936125	non-active	0.000110267	active	0.962694	non-active	0.0356551
H_FLs	LEPGPLS	non-active	0.0438584	non-active	0.0294564	active	0.944468	active	0.846117	non-active	0.334704
H_FLs	LFAEA	active	0.61811	non-active	0.439778	non-active	0.0935242	active	0.832663	non-active	0.225076
H_FLs	LGAF	non-active	0.0406917	active	0.999502	non-active	0.0107855	active	0.999253	non-active	0.374356
H_FLs	LGLF	non-active	0.00217292	active	0.983257	non-active	0.00152348	active	0.994302	active	0.542536
H_FLs	LGLGSW	non-active	0.00759824	active	0.574026	non-active	0.00100833	active	0.651348	active	0.963004
H_FLs	LGLL	non-active	0.000771814	active	0.999992	non-active	0.000152428	active	0.999954	non-active	0.116159
H_FLs	LGLW	non-active	0.00604153	active	0.979716	non-active	0.429245	active	0.999861	active	0.988374
H_FLs	LGLY	non-active	0.0366833	active	0.749495	non-active	0.0309133	active	0.976622	active	0.792936
H_FLs	LGML	non-active	0.0167987	non-active	0.271154	non-active	0.177154	active	1	non-active	0.467006
H_FLs	LGPVL	non-active	0.0184866	non-active	0.220011	non-active	0.00194923	active	0.877831	non-active	0.433385
H_FLs	LGVF	non-active	0.016161	active	0.952537	non-active	0.00311035	active	0.996393	non-active	0.167849
H_FLs	LLAAF	non-active	0.0764557	active	0.941378	non-active	0.00656392	active	0.904748	non-active	0.200271
H_FLs	LLAGL	non-active	0.0105574	active	0.999932	non-active	1.77275e-06	active	0.666121	non-active	0.3314
H_FLs	LLAL	non-active	0.0181957	active	0.797935	non-active	0.00064036	active	0.999962	non-active	0.0755008
H_FLs	LLATF	non-active	0.242281	non-active	0.468963	non-active	0.0127061	active	0.620252	non-active	0.349942
H_FLs	LLDF	non-active	0.0479237	non-active	0.302252	non-active	0.0824353	active	0.999097	non-active	0.253414
H_FLs	LLDL	non-active	0.0485324	active	0.924842	non-active	0.0149776	active	0.999765	non-active	0.160702
H_FLs	LLDQF	non-active	0.196268	active	0.622031	active	0.708378	non-active	0.463114	non-active	0.17901
H_FLs	LLEF	non-active	0.0109875	non-active	0.24324	non-active	0.0528006	active	0.998436	non-active	0.36869
H_FLs	LLEL	non-active	0.00891324	active	0.997192	non-active	0.0287801	active	0.999907	non-active	0.144508
H_FLs	LLEP	non-active	0.0603216	non-active	0.0262462	active	0.872428	active	0.980851	active	0.546986
H_FLs	LLEPSL	non-active	0.0183997	non-active	0.157648	active	0.653541	active	0.841267	non-active	0.313504
H_FLs	LLEPSLMS	non-active	0.0168635	non-active	0.116379	non-active	0.208319	active	0.73453	non-active	0.451258
H_FLs	LLFE	non-active	0.00905765	non-active	0.324762	non-active	0.476312	active	0.998839	non-active	0.269994
H_FLs	LLGAVTS	non-active	0.436365	non-active	0.289971	non-active	0.00044943	active	0.636734	non-active	0.261507
H_FLs	LLGGL	non-active	0.000513485	active	1	non-active	2.49372e-05	non-active	0.00893785	active	0.83202
H_FLs	LLGSAL	non-active	0.11012	active	0.826467	non-active	0.000356444	active	0.852125	non-active	0.39587
H_FLs	LLGTF	non-active	0.0631629	active	0.857944	non-active	0.006823	active	0.746695	non-active	0.487643
H_FLs	LLNL	non-active	0.0263213	active	0.521222	active	0.737661	active	0.999976	non-active	0.401539
H_FLs	LLNPLS	non-active	0.0263361	active	0.731781	non-active	0.459992	active	0.552807	non-active	0.334006
H_FLs	LLSGL	non-active	0.0229611	active	0.775556	non-active	0.000237523	active	0.896496	non-active	0.30014
H_FLs	LLSL	non-active	0.00347587	non-active	0.167124	non-active	0.0095027	active	0.99966	non-active	0.029555
H_FLs	LLTF	non-active	0.0426074	non-active	0.00516183	non-active	0.0034748	active	0.920175	non-active	0.300418
H_FLs	LLTL	non-active	0.0201001	non-active	0.0866155	non-active	0.000473391	active	0.994788	non-active	0.221179
H_FLs	LLTSL	non-active	0.126135	non-active	0.276366	non-active	0.000106566	active	0.538569	non-active	0.143219
H_FLs	LLVF	non-active	0.00604234	non-active	0.0812056	non-active	0.000480731	active	0.991585	non-active	0.116594
H_FLs	LLVY	non-active	0.0652488	non-active	0.0230939	non-active	0.000999156	active	0.980936	non-active	0.489777
H_FLs	LPFL	non-active	0.000224068	non-active	0.0356931	active	0.993579	active	0.996172	active	0.691322
H_FLs	LPLE	non-active	0.0649496	active	0.5023	active	0.998334	active	0.992265	active	0.558899
H_FLs	LPLL	non-active	7.84255e-05	non-active	0.00131557	active	0.999998	active	0.999675	non-active	0.381326
H_FLs	LPLP	non-active	0.000182716	non-active	8.30796e-05	active	0.999999	active	0.999937	non-active	0.487643
H_FLs	LPLQ	non-active	0.0193141	non-active	0.000646214	active	0.999998	active	0.984259	non-active	0.288254
H_FLs	LPLVG	non-active	0.0297647	non-active	0.463616	non-active	0.0438854	active	0.834235	non-active	0.347282
H_FLs	LPTADY	non-active	0.341391	non-active	0.0513955	active	0.531653	non-active	0.449857	non-active	0.487643
H_FLs	LPTFVS	non-active	0.103116	non-active	0.434862	non-active	0.0340607	active	0.555551	non-active	0.437965
H_FLs	LPVGVY	non-active	0.214062	non-active	0.486721	active	0.667597	non-active	0.300696	active	0.65033
H_FLs	LPVLN	non-active	0.0777672	active	0.693011	active	0.995934	active	0.821777	non-active	0.487643
H_FLs	LPVP	non-active	0.0103849	non-active	0.00190705	active	0.999885	active	0.994921	non-active	0.487643
H_FLs	LPVVG	non-active	0.145539	active	0.606553	non-active	0.00305574	active	0.822355	non-active	0.374354
H_FLs	LSDL	active	0.65623	active	0.505341	non-active	0.00485569	active	0.999117	non-active	0.0896904
H_FLs	LSFL	non-active	0.00307396	non-active	0.0916421	non-active	0.0180624	active	0.999747	non-active	0.0806481
H_FLs	LSLF	non-active	0.00210121	non-active	0.100073	non-active	0.0326465	active	0.993118	non-active	0.0544072
H_FLs	LSLL	non-active	0.00426248	active	0.540523	non-active	0.0137332	active	0.999938	non-active	0.0343091
H_FLs	LSQKFPK	non-active	0.00987093	non-active	0.416634	non-active	0.322986	non-active	0.285542	non-active	0.437753
H_FLs	LSVF	non-active	0.07406	non-active	0.211922	non-active	0.02175	active	0.988282	non-active	0.196762
H_FLs	LSVL	non-active	0.287941	non-active	0.0783794	non-active	5.5804e-05	active	0.991835	non-active	0.0885034
H_FLs	LTFL	non-active	0.0304303	non-active	0.01752	non-active	0.00134691	active	0.981321	non-active	0.293415
H_FLs	LTLF	non-active	0.0320142	non-active	0.0152089	non-active	0.00446899	active	0.86143	non-active	0.22241
H_FLs	LTLGL	non-active	0.0346063	active	0.947238	non-active	8.77908e-05	active	0.603755	non-active	0.487643
H_FLs	LTLL	non-active	0.0315673	non-active	0.213046	non-active	0.000897202	active	0.996312	non-active	0.146335
H_FLs	LTTVL	non-active	0.37734	non-active	0.0235873	non-active	0.000397946	active	0.522486	non-active	0.22787
H_FLs	LTVL	active	0.529557	non-active	0.0433333	non-active	4.40529e-05	active	0.865013	non-active	0.227577
H_FLs	LVAGAL	non-active	0.498992	active	0.999161	non-active	1.60822e-05	active	0.734828	non-active	0.0799793
H_FLs	LVAVG	active	0.604328	active	0.842438	non-active	4.13503e-07	active	0.85669	non-active	0.089209
H_FLs	LVDF	non-active	0.452836	active	0.751394	non-active	0.0936242	active	0.997463	non-active	0.173662
H_FLs	LVDL	active	0.689523	active	0.805619	non-active	0.000788788	active	0.992807	non-active	0.0758689
H_FLs	LVGANLL	non-active	0.205461	active	0.992767	non-active	0.0041953	active	0.869944	non-active	0.487643
H_FLs	LVGL	non-active	0.0415064	active	0.89051	non-active	2.10241e-05	active	0.999326	non-active	0.0711466
H_FLs	LVHL	non-active	0.0301338	non-active	0.00552166	active	0.596284	active	0.926661	active	0.874343
H_FLs	LVLL	non-active	0.00283016	non-active	0.109981	non-active	6.73487e-05	active	0.999753	non-active	0.0543308
H_FLs	LVLP	non-active	0.013704	non-active	0.00905497	active	0.976912	active	0.98072	non-active	0.484619
H_FLs	LVPL	non-active	0.0163867	non-active	0.0171098	active	0.933281	active	0.930179	non-active	0.470748
H_FLs	LVSL	non-active	0.238179	non-active	0.152758	non-active	0.000126551	active	0.992804	non-active	0.0716466
H_FLs	LVVF	non-active	0.107539	non-active	0.44209	non-active	5.04574e-05	active	0.995689	non-active	0.135785
H_FLs	LVVL	non-active	0.0974512	non-active	0.312991	non-active	1.66432e-07	active	0.996603	non-active	0.0874625
H_FLs	LVVY	non-active	0.452109	non-active	0.0269494	non-active	0.000207623	active	0.991058	non-active	0.40658
H_FLs	LVYEL	non-active	0.343201	active	0.621673	non-active	0.318558	non-active	0.299792	non-active	0.221222
H_FLs	LYGL	non-active	0.0506595	non-active	0.245401	non-active	0.121846	active	0.610436	active	0.91946
H_FLs	LYGLD	non-active	0.204528	active	0.987206	non-active	0.14288	active	0.972483	active	0.72388
H_FLs	LYTL	non-active	0.193706	non-active	0.000639289	non-active	0.000431264	non-active	0.384349	active	0.719805
H_FLs	LYTQL	non-active	0.483223	non-active	0.000800128	non-active	0.237421	non-active	0.190486	non-active	0.469097
H_FLs	MDLP	non-active	0.117362	non-active	0.0886689	active	0.999494	active	0.987534	non-active	0.487643
H_FLs	MQLF	non-active	0.00966277	non-active	3.69915e-05	active	0.869832	active	0.900682	active	0.784812
H_FLs	PDWP	non-active	0.060888	non-active	0.370299	non-active	0.0347649	active	0.999997	active	0.936422
H_FLs	PLGF	non-active	0.0130802	active	0.815744	non-active	0.221281	active	0.99881	active	0.550989
H_FLs	PLNRLAVG	non-active	0.28474	active	0.985704	non-active	0.0445295	active	0.721387	non-active	0.487643
H_FLs	PPDNVK	non-active	0.271004	active	0.943517	active	0.726839	active	0.790437	non-active	0.452269
H_FLs	PTDST	active	0.687954	non-active	0.00568281	non-active	0.00545599	active	0.968494	non-active	0.0224561
H_FLs	PVLEKF	non-active	0.0522895	non-active	0.21987	active	0.979072	active	0.570434	active	0.504422
H_FLs	PVLL	non-active	0.00663943	non-active	0.0221211	non-active	0.0066862	active	0.999945	non-active	0.384573
H_FLs	QEYGFGLQ	non-active	0.188713	active	0.617139	non-active	0.233612	non-active	0.353736	active	0.896621
H_FLs	RSELQTAVR	active	0.978191	non-active	0.0123482	non-active	0.0749768	non-active	0.466174	non-active	0.114047
H_FLs	SLAQVL	active	0.502789	non-active	0.213996	non-active	0.0731276	active	0.525565	non-active	0.0749368
H_FLs	SLFD	non-active	0.18965	active	0.571559	non-active	0.0346779	active	0.999979	non-active	0.148245
H_FLs	SPFL	non-active	0.00293101	non-active	0.108684	non-active	0.30808	active	0.999613	non-active	0.410145
H_FLs	SPLF	non-active	0.00646028	non-active	0.197353	non-active	0.442414	active	0.997217	non-active	0.357387
H_FLs	STVLEGLK	active	0.79273	active	0.522327	non-active	0.0789664	active	0.60375	non-active	0.487643
H_FLs	SVGPF	non-active	0.0342376	active	0.547269	non-active	0.336084	active	0.908686	non-active	0.487643
H_FLs	TALGL	non-active	0.335102	active	0.938832	non-active	0.00166123	active	0.886323	non-active	0.450195
H_FLs	TFTF	non-active	0.288064	non-active	0.00048252	non-active	0.113303	active	0.995294	non-active	0.394468
H_FLs	TGLF	non-active	0.0992558	active	0.871489	non-active	0.0917443	active	0.995609	non-active	0.487643
H_FLs	TGWFG	non-active	0.106244	non-active	0.388503	active	0.891937	active	0.969623	active	0.873865
H_FLs	TLLF	non-active	0.0271582	non-active	0.0488304	non-active	0.00229704	active	0.988982	non-active	0.289764
H_FLs	TLLGL	non-active	0.0155822	active	0.998896	non-active	3.53404e-06	active	0.697708	non-active	0.470347
H_FLs	TLLP	non-active	0.0828289	non-active	0.0005435	non-active	0.406424	active	0.995589	non-active	0.448376
H_FLs	TLLY	non-active	0.159033	non-active	0.00214809	non-active	0.000363909	active	0.975022	active	0.570143
H_FLs	TLPL	non-active	0.130563	non-active	9.48221e-05	non-active	0.245052	active	0.994978	non-active	0.395451
H_FLs	TLPTLQ	non-active	0.441032	non-active	0.000147047	non-active	0.376034	active	0.703192	non-active	0.354583
H_FLs	TSLF	non-active	0.278429	non-active	0.00883153	non-active	0.00487876	active	0.994471	non-active	0.230475
H_FLs	TTLVGL	non-active	0.271004	active	0.607675	non-active	0.00274487	active	0.703362	non-active	0.352626
H_FLs	TVKLLK	non-active	0.424464	non-active	0.000996786	non-active	0.357748	active	0.505757	non-active	0.487643
H_FLs	VAVPLYA	non-active	0.350347	non-active	0.0205691	active	0.58541	non-active	0.486356	active	0.551289
H_FLs	VELL	non-active	0.417386	active	0.517391	non-active	0.000707966	active	0.99508	non-active	0.0870771
H_FLs	VFGGF	non-active	0.00273856	active	0.999678	active	0.641284	non-active	0.471268	non-active	0.487643
H_FLs	VFTPL	non-active	0.143992	non-active	0.0213262	non-active	0.491568	active	0.707785	non-active	0.487643
H_FLs	VGFTF	non-active	0.0759498	non-active	0.449732	non-active	0.175873	active	0.921288	non-active	0.487643
H_FLs	VGLF	non-active	0.0193148	active	0.918566	non-active	0.00610768	active	0.996704	non-active	0.203611
H_FLs	VGPAF	non-active	0.0656027	active	0.645784	active	0.894366	active	0.967104	non-active	0.487643
H_FLs	VLANL	non-active	0.271004	active	0.953268	non-active	0.327229	active	0.685881	non-active	0.487643
H_FLs	VLEL	active	0.659809	non-active	0.253522	non-active	0.00058187	active	0.998692	non-active	0.172503
H_FLs	VLEY	active	0.562228	non-active	0.0248706	non-active	0.0506436	active	0.994187	active	0.626731
H_FLs	VLGL	non-active	0.060189	active	0.546089	non-active	1.10326e-05	active	0.997802	non-active	0.10892
H_FLs	VLGSF	non-active	0.0782927	non-active	0.311558	non-active	0.0313404	active	0.779821	non-active	0.487643
H_FLs	VLLDL	non-active	0.197073	active	0.699587	non-active	0.000456957	active	0.61504	non-active	0.111838
H_FLs	VLLP	non-active	0.00721959	non-active	0.00574671	active	0.994241	active	0.99653	non-active	0.486023
H_FLs	VLQF	non-active	0.0256059	non-active	0.0141283	active	0.774546	active	0.969811	active	0.62987
H_FLs	VLSL	non-active	0.111838	non-active	0.0428686	non-active	0.000413046	active	0.994265	non-active	0.10208
H_FLs	VPEPL	non-active	0.132021	non-active	0.409862	active	0.998651	active	0.930711	active	0.663722
H_FLs	VPFE	non-active	0.143483	active	0.801362	active	0.998592	active	0.99562	active	0.895838
H_FLs	VPLF	non-active	0.00775923	non-active	0.260579	active	0.988015	active	0.982316	active	0.675527
H_FLs	VPLVP	non-active	0.0113046	non-active	0.0457744	active	0.999999	active	0.502184	active	0.528769
H_FLs	VSLAL	non-active	0.378192	non-active	0.0700285	non-active	0.00392298	active	0.519748	non-active	0.245032
H_FLs	VSLL	non-active	0.103298	non-active	0.0868245	non-active	0.000849795	active	0.998833	non-active	0.120013
H_FLs	VSVF	non-active	0.270305	non-active	0.319952	non-active	0.301587	active	0.999776	non-active	0.438542
H_FLs	VVCTF	active	0.788483	non-active	0.00024766	non-active	0.0130545	active	0.751034	non-active	0.487643
H_FLs	VVETF	active	0.588873	non-active	0.104073	active	0.635049	active	0.904784	non-active	0.380339
H_FLs	VVGF	non-active	0.246731	active	0.974789	non-active	0.00374992	active	0.999938	non-active	0.117671
H_FLs	VVLF	non-active	0.0391863	non-active	0.219592	non-active	0.000194831	active	0.998727	non-active	0.125681
H_FLs	VVLL	non-active	0.0613873	non-active	0.161347	non-active	9.87536e-07	active	0.999421	non-active	0.0843649
H_FLs	VVLSL	non-active	0.137854	non-active	0.0732967	non-active	1.1057e-05	active	0.694167	non-active	0.155151
H_FLs	VVLTTL	non-active	0.382174	non-active	0.0102075	non-active	0.000717144	active	0.529447	non-active	0.135012
H_FLs	VVMGF	non-active	0.0805713	non-active	0.256174	non-active	0.0251726	active	0.983225	non-active	0.487643
H_FLs	VVVANF	non-active	0.265265	non-active	0.178819	non-active	0.0891237	active	0.668155	non-active	0.288196
H_FLs	VVVF	non-active	0.179657	active	0.854918	non-active	0.00326111	active	0.99997	non-active	0.167374
H_FLs	VVVL	non-active	0.488935	active	0.872019	non-active	1.00897e-06	active	0.999917	non-active	0.146777
H_FLs	VYDL	active	0.590482	active	0.593649	non-active	0.110688	active	0.834631	active	0.551477
H_FLs	WAFE	non-active	0.393652	non-active	0.35739	non-active	0.4247	active	0.999081	active	0.867081
H_FLs	WLLQ	non-active	0.0677888	non-active	0.0118805	active	0.999633	active	0.995119	active	0.960413
H_FLs	YDEF	non-active	0.497281	active	0.982724	non-active	0.0844703	active	0.999713	active	0.897853
H_FLs	YEEF	non-active	0.299854	active	0.992139	non-active	0.299537	active	0.99856	active	0.967911
H_FLs	YELL	non-active	0.0795496	active	0.677312	non-active	0.094165	active	0.975942	active	0.837853
H_FLs	YEVW	non-active	0.378945	non-active	0.310021	non-active	0.418088	active	0.992818	active	0.901574
H_FLs	YFSAL	non-active	0.191339	non-active	0.0846791	non-active	0.255935	non-active	0.315209	non-active	0.362634
H_FLs	YFSSF	non-active	0.0317555	non-active	0.00899601	non-active	0.0599529	active	0.975872	non-active	0.341424
H_FLs	YGLY	non-active	0.0278225	active	0.930117	active	0.889115	active	0.999829	active	0.999276
H_FLs	YLFGGGSN	non-active	0.132693	active	0.929858	active	0.954159	non-active	0.153485	active	0.70254
H_FLs	YTLY	non-active	0.241226	non-active	4.59232e-06	non-active	0.00414008	active	0.975786	active	0.943931
H_FLs	YVGL	non-active	0.283384	active	0.893996	non-active	0.190852	active	0.976324	active	0.638484
H_FLs	YVNL	non-active	0.375725	non-active	0.00908839	non-active	0.159614	active	0.554414	active	0.616023

## Sheet: H_SP
Sample	Sequence	Umami	Umami_protability	Bitter	Bitter_protability	Antihypertensive	Antihypertensive_protability	DPPIV	DPPIV_protability	Antioxidant	Antioxidant_protability
>1HSP	AALLL	non-active	0.0895771	active	0.963089	non-active	0.000155764	active	0.998259	non-active	0.0753235
>2HSP	AALSL	non-active	0.462886	non-active	0.00656343	non-active	0.0188164	active	0.763543	non-active	0.270995
>3HSP	AANGDLVSAPY	non-active	0.307541	non-active	0.314245	active	0.533009	non-active	0.17823	active	0.611643
>4HSP	AELSLLR	active	0.589841	active	0.800586	non-active	0.0303067	active	0.891382	non-active	0.398708
>5HSP	AFGL	non-active	0.0366154	active	0.998232	non-active	0.00116212	active	0.999377	non-active	0.421465
>6HSP	AFTDF	non-active	0.271004	non-active	0.170762	non-active	0.376426	active	0.978059	non-active	0.469905
>7HSP	ALLL	non-active	0.0141083	active	0.81747	non-active	0.000437023	active	0.999995	non-active	0.0452322
>8HSP	ALLNL	non-active	0.114376	active	0.983213	non-active	0.10671	active	0.986375	non-active	0.440248
>9HSP	ALVF	non-active	0.139459	active	0.847547	non-active	0.00484806	active	0.99994	non-active	0.122613
>10HSP	APLPLG	non-active	0.0625506	non-active	0.00256698	non-active	0.426472	active	0.860068	non-active	0.460171
>11HSP	APLYL	non-active	0.0538672	non-active	0.0110287	active	0.902199	non-active	0.21029	active	0.856993
>12HSP	APPGPPPE	non-active	0.0402138	active	0.959363	active	0.999998	active	0.700125	active	0.646188
>13HSP	APSLF	non-active	0.031044	non-active	0.00257899	non-active	0.334992	active	0.909425	non-active	0.487643
>14HSP	AVPLLT	non-active	0.271004	non-active	0.0118078	non-active	0.0169158	active	0.756486	non-active	0.487643
>15HSP	AYLL	non-active	0.0882083	active	0.547735	non-active	0.0572855	active	0.998916	active	0.750416
>16HSP	DGFVLR	active	0.57522	active	0.810393	non-active	0.00510003	active	0.555571	non-active	0.421864
>17HSP	EAFF	non-active	0.06605	non-active	0.487285	non-active	0.36121	active	0.99997	non-active	0.485939
>18HSP	EALF	non-active	0.119345	active	0.947367	non-active	0.0843016	active	0.999795	non-active	0.230191
>19HSP	EALKPEKPVG	non-active	0.394043	active	0.657063	active	0.917152	active	0.869366	active	0.518476
>20HSP	EAPKPLV	active	0.538845	non-active	0.283187	active	0.819032	active	0.669995	non-active	0.487643
>21HSP	EDEEHHEF	active	0.838448	active	0.999999	non-active	0.000293971	non-active	0.0331333	active	0.999432
>22HSP	EDEEHHFE	active	0.716809	active	0.999957	non-active	0.000820712	non-active	0.076796	active	0.998068
>23HSP	EEFL	non-active	0.115095	active	0.923905	non-active	0.155086	active	0.999861	active	0.736458
>24HSP	EELL	active	0.771272	active	0.99963	non-active	0.282368	active	0.999869	non-active	0.470028
>25HSP	EFAL	non-active	0.216516	active	0.933754	non-active	0.067975	active	0.999738	non-active	0.359179
>26HSP	EFEF	non-active	0.0207124	active	0.992178	non-active	0.227188	active	0.999999	active	0.767764
>27HSP	EFTAL	non-active	0.379013	active	0.696758	non-active	0.101528	active	0.854246	non-active	0.487643
>28HSP	EGAAESLHVK	active	0.872288	active	0.539858	non-active	0.149585	active	0.717735	active	0.519676
>29HSP	EKLGASDALR	active	0.929403	active	0.535294	non-active	0.00285306	active	0.711729	non-active	0.275982
>30HSP	ELGPL	non-active	0.0462764	non-active	0.172299	non-active	0.149237	active	0.950383	active	0.647786
>31HSP	ELLL	non-active	0.00392327	active	0.999081	non-active	0.0550231	active	1	non-active	0.0570313
>32HSP	ELLTEEAK	active	0.839863	active	0.991254	non-active	0.449504	active	0.81103	active	0.677039
>33HSP	ELVF	non-active	0.0620417	active	0.840321	non-active	0.00190884	active	0.99892	non-active	0.175297
>34HSP	EQTVVLK	active	0.597425	non-active	0.00785155	non-active	0.429665	active	0.510675	non-active	0.291998
>35HSP	ESKEKPTLG	active	0.67839	non-active	0.0861854	non-active	0.329781	non-active	0.216772	non-active	0.0715083
>36HSP	ETLHLG	non-active	0.408799	active	0.600623	non-active	0.158042	active	0.545072	non-active	0.487643
>37HSP	EVFFEE	non-active	0.101171	active	0.911995	active	0.976996	active	0.979572	active	0.833266
>38HSP	EVLF	non-active	0.077985	active	0.732504	non-active	0.0151862	active	0.99839	non-active	0.0991643
>39HSP	FAGL	non-active	0.0560437	active	0.99732	non-active	0.0245446	active	0.999257	non-active	0.360029
>40HSP	FALVAN	non-active	0.271004	non-active	0.0279898	non-active	0.327087	active	0.514663	non-active	0.408576
>41HSP	FASVF	non-active	0.0391857	non-active	0.16149	non-active	0.412276	active	0.960547	non-active	0.416227
>42HSP	FDLE	active	0.656916	active	0.938703	non-active	0.109425	active	0.99639	non-active	0.495826
>43HSP	FDQLALR	non-active	0.462414	active	0.920715	non-active	0.151181	active	0.677717	non-active	0.310706
>44HSP	FEDTNL	non-active	0.271004	active	0.63093	non-active	0.376961	active	0.910462	non-active	0.262036
>45HSP	FEEF	non-active	0.0431518	active	0.990219	non-active	0.316371	active	0.999917	active	0.831966
>46HSP	FEFL	non-active	0.00424823	non-active	0.400269	non-active	0.222378	active	0.999979	active	0.554388
>47HSP	FENF	non-active	0.0797035	active	0.582672	non-active	0.364792	active	0.996287	active	0.656981
>48HSP	FETAL	non-active	0.457894	active	0.900096	non-active	0.318278	active	0.712455	non-active	0.407997
>49HSP	FFLE	non-active	0.00762149	non-active	0.341571	active	0.531426	active	0.999049	non-active	0.382782
>50HSP	FGAF	non-active	0.0112691	active	0.99896	non-active	0.120538	active	0.999917	active	0.526505
>51HSP	FGFL	non-active	0.000797542	active	0.973053	non-active	0.0639471	active	0.999982	non-active	0.414662
>52HSP	FGGLT	non-active	0.0454053	active	0.995786	non-active	0.0156433	active	0.989257	active	0.767227
>53HSP	FGVL	non-active	0.0158095	active	0.999005	non-active	0.0195508	active	0.999668	non-active	0.152487
>54HSP	FLAL	non-active	0.0364112	active	0.570567	non-active	0.127628	active	0.999647	non-active	0.117936
>55HSP	FLDNF	non-active	0.149515	non-active	0.251219	active	0.824297	active	0.827318	non-active	0.294716
>56HSP	FLGL	non-active	0.00497431	active	0.714396	non-active	0.0138543	active	0.998366	non-active	0.346661
>57HSP	FPVG	non-active	0.0402231	active	0.811139	active	0.873697	active	0.999496	non-active	0.488922
>58HSP	FSAL	non-active	0.273347	non-active	0.0163114	non-active	0.290226	active	0.998511	non-active	0.173724
>59HSP	FSGL	non-active	0.0829597	non-active	0.111698	non-active	0.0548735	active	0.998881	non-active	0.266088
>60HSP	FSLE	non-active	0.177742	non-active	0.461509	non-active	0.0961593	active	0.99868	non-active	0.0833438
>61HSP	FSLL	non-active	0.00744014	non-active	0.0825784	non-active	0.0350576	active	0.999851	non-active	0.0585613
>62HSP	FSLT	non-active	0.402562	non-active	0.0232959	non-active	0.0132861	active	0.955565	non-active	0.11308
>63HSP	FSVY	non-active	0.0922254	non-active	0.0088765	non-active	0.18709	active	0.997239	active	0.515553
>64HSP	FTLE	non-active	0.426679	active	0.576441	non-active	0.0239878	active	0.935946	non-active	0.383175
>65HSP	FTTF	non-active	0.328076	non-active	9.02329e-05	non-active	0.225515	active	0.992063	non-active	0.230661
>66HSP	FVDF	non-active	0.140404	active	0.595254	non-active	0.449838	active	0.999468	active	0.572003
>67HSP	FVGGF	non-active	0.00398751	active	0.997188	active	0.813409	active	0.709036	non-active	0.487643
>68HSP	FVNF	non-active	0.0575575	non-active	0.480571	non-active	0.406761	active	0.992035	non-active	0.407941
>69HSP	FVTPL	non-active	0.132239	non-active	0.0141458	active	0.585471	active	0.660394	non-active	0.487643
>70HSP	FYFQ	non-active	0.0054538	non-active	0.0117666	active	0.665386	active	0.995443	active	0.975512
>71HSP	GFGL	non-active	0.0032496	active	0.999716	non-active	0.000119467	active	0.996385	non-active	0.474998
>72HSP	GFSL	non-active	0.0555647	non-active	0.0976369	non-active	0.000591614	active	0.99997	non-active	0.277068
>73HSP	GPLW	non-active	0.0173977	active	0.69455	active	0.80452	active	0.999992	active	0.875883
>74HSP	GVFTF	non-active	0.118377	non-active	0.337047	non-active	0.277347	active	0.757597	non-active	0.487643
>75HSP	KLGLL	non-active	0.00322052	active	0.976542	non-active	0.215651	active	0.924621	non-active	0.456795
>76HSP	LAEF	non-active	0.213584	active	0.939691	non-active	0.0912508	active	0.999653	non-active	0.340823
>77HSP	LAETTL	active	0.62574	active	0.68633	non-active	0.255153	active	0.775176	non-active	0.486829
>78HSP	LAFF	non-active	0.0185172	active	0.663391	non-active	0.398963	active	0.999839	non-active	0.23573
>79HSP	LAFL	non-active	0.0301984	non-active	0.316624	non-active	0.0375058	active	0.999861	non-active	0.166659
>80HSP	LAGF	non-active	0.0444912	active	0.997064	non-active	0.00591373	active	0.999703	non-active	0.310025
>81HSP	LALALKP	non-active	0.271004	active	0.502123	non-active	0.148626	active	0.760785	non-active	0.487643
>82HSP	LALF	non-active	0.0237728	active	0.561276	non-active	0.041907	active	0.998946	non-active	0.128996
>83HSP	LALL	non-active	0.0233501	active	0.965324	non-active	0.000156609	active	0.999977	non-active	0.0376647
>84HSP	LALSL	non-active	0.0489066	non-active	0.151266	non-active	0.000785892	active	0.689043	non-active	0.142777
>85HSP	LALVTW	non-active	0.275365	non-active	0.0162109	non-active	0.00602444	non-active	0.434969	non-active	0.322589
>86HSP	LALY	non-active	0.158757	non-active	0.460232	non-active	0.0355965	active	0.99348	active	0.548605
>87HSP	LAQVL	non-active	0.420965	non-active	0.372916	non-active	0.0185451	active	0.685335	non-active	0.131328
>88HSP	LELL	non-active	0.0102824	active	0.999153	non-active	0.021098	active	0.999952	non-active	0.0641508
>89HSP	LEPGPLS	non-active	0.0438584	non-active	0.0294564	active	0.944468	active	0.846117	non-active	0.334704
>90HSP	LEPL	non-active	0.107428	non-active	0.340742	active	0.972687	active	0.976896	active	0.591164
>91HSP	LEVL	non-active	0.226903	active	0.926758	non-active	4.58962e-05	active	0.99321	non-active	0.0681719
>92HSP	LFAEA	active	0.61811	non-active	0.439778	non-active	0.0935242	active	0.832663	non-active	0.225076
>93HSP	LFEF	non-active	0.00513012	non-active	0.404303	non-active	0.499767	active	0.999534	active	0.57355
>94HSP	LFETAL	non-active	0.362247	active	0.942413	non-active	0.0250618	active	0.662084	non-active	0.404163
>95HSP	LGLF	non-active	0.00217292	active	0.983257	non-active	0.00152348	active	0.994302	active	0.542536
>96HSP	LGLL	non-active	0.000771814	active	0.999992	non-active	0.000152428	active	0.999954	non-active	0.116159
>97HSP	LGLW	non-active	0.00604153	active	0.979716	non-active	0.429245	active	0.999861	active	0.988374
>98HSP	LGLY	non-active	0.0366833	active	0.749495	non-active	0.0309133	active	0.976622	active	0.792936
>99HSP	LGQMASGLER	active	0.880643	active	0.869523	non-active	0.000364339	active	0.811491	non-active	0.331346
>100HSP	LGVF	non-active	0.016161	active	0.952537	non-active	0.00311035	active	0.996393	non-active	0.167849
>101HSP	LLAAF	non-active	0.0764557	active	0.941378	non-active	0.00656392	active	0.904748	non-active	0.200271
>102HSP	LLAF	non-active	0.0392209	non-active	0.365323	non-active	0.0276059	active	0.999278	non-active	0.157233
>103HSP	LLAGL	non-active	0.0105574	active	0.999932	non-active	1.77275e-06	active	0.666121	non-active	0.3314
>104HSP	LLAL	non-active	0.0181957	active	0.797935	non-active	0.00064036	active	0.999962	non-active	0.0755008
>105HSP	LLATF	non-active	0.242281	non-active	0.468963	non-active	0.0127061	active	0.620252	non-active	0.349942
>106HSP	LLAV	non-active	0.345798	active	0.584385	non-active	2.71698e-05	active	0.99842	non-active	0.0653632
>107HSP	LLDF	non-active	0.0479237	non-active	0.302252	non-active	0.0824353	active	0.999097	non-active	0.253414
>108HSP	LLDL	non-active	0.0485324	active	0.924842	non-active	0.0149776	active	0.999765	non-active	0.160702
>109HSP	LLDQF	non-active	0.196268	active	0.622031	active	0.708378	non-active	0.463114	non-active	0.17901
>110HSP	LLEP	non-active	0.0603216	non-active	0.0262462	active	0.872428	active	0.980851	active	0.546986
>111HSP	LLEPSL	non-active	0.0183997	non-active	0.157648	active	0.653541	active	0.841267	non-active	0.313504
>112HSP	LLEPSLMS	non-active	0.0168635	non-active	0.116379	non-active	0.208319	active	0.73453	non-active	0.451258
>113HSP	LLFE	non-active	0.00905765	non-active	0.324762	non-active	0.476312	active	0.998839	non-active	0.269994
>114HSP	LLFF	non-active	0.000101249	non-active	0.114646	non-active	0.101883	active	0.999783	non-active	0.106549
>115HSP	LLFY	non-active	0.00333896	non-active	0.0140328	non-active	0.0263079	active	0.996694	active	0.537589
>116HSP	LLGF	non-active	0.0038322	active	0.908982	non-active	0.00167796	active	0.998657	non-active	0.275106
>117HSP	LLGGL	non-active	0.000513485	active	1	non-active	2.49372e-05	non-active	0.00893785	active	0.83202
>118HSP	LLNL	non-active	0.0263213	active	0.521222	active	0.737661	active	0.999976	non-active	0.401539
>119HSP	LLNPLS	non-active	0.0263361	active	0.731781	non-active	0.459992	active	0.552807	non-active	0.334006
>120HSP	LLPE	non-active	0.0508692	non-active	0.181361	active	0.993737	active	0.995289	non-active	0.493419
>121HSP	LLQF	non-active	0.00655351	non-active	0.0114301	active	0.961718	active	0.985417	non-active	0.432852
>122HSP	LLQPSL	non-active	0.00725049	non-active	0.0216713	active	0.999497	active	0.558007	non-active	0.126576
>123HSP	LLSAW	non-active	0.376639	non-active	0.00536669	non-active	0.166364	active	0.620976	active	0.502448
>124HSP	LLSL	non-active	0.00347587	non-active	0.167124	non-active	0.0095027	active	0.99966	non-active	0.029555
>125HSP	LLSW	non-active	0.0204896	non-active	0.0370672	active	0.692303	active	0.996162	active	0.891394
>126HSP	LLTF	non-active	0.0426074	non-active	0.00516183	non-active	0.0034748	active	0.920175	non-active	0.300418
>127HSP	LLVGAN	non-active	0.271004	non-active	0.189472	non-active	0.0626981	active	0.837318	non-active	0.487643
>128HSP	LLVP	non-active	0.0137667	non-active	0.00361331	active	0.939712	active	0.983634	non-active	0.487643
>129HSP	LLYDSVE	active	0.50181	non-active	0.488185	non-active	0.268679	active	0.529289	non-active	0.252113
>130HSP	LNPVL	non-active	0.0562594	active	0.908943	active	0.814791	active	0.742899	non-active	0.440049
>131HSP	LPFL	non-active	0.000224068	non-active	0.0356931	active	0.993579	active	0.996172	active	0.691322
>132HSP	LPGELA	non-active	0.469272	active	0.944407	non-active	0.0252265	active	0.97266	non-active	0.37394
>133HSP	LPLE	non-active	0.0649496	active	0.5023	active	0.998334	active	0.992265	active	0.558899
>134HSP	LPLP	non-active	0.000182716	non-active	8.30796e-05	active	0.999999	active	0.999937	non-active	0.487643
>135HSP	LPLQ	non-active	0.0193141	non-active	0.000646214	active	0.999998	active	0.984259	non-active	0.288254
>136HSP	LPTADY	non-active	0.341391	non-active	0.0513955	active	0.531653	non-active	0.449857	non-active	0.487643
>137HSP	LPVP	non-active	0.0103849	non-active	0.00190705	active	0.999885	active	0.994921	non-active	0.487643
>138HSP	LSLL	non-active	0.00426248	active	0.540523	non-active	0.0137332	active	0.999938	non-active	0.0343091
>139HSP	LSQKFPK	non-active	0.00987093	non-active	0.416634	non-active	0.322986	non-active	0.285542	non-active	0.437753
>140HSP	LSVL	non-active	0.287941	non-active	0.0783794	non-active	5.5804e-05	active	0.991835	non-active	0.0885034
>141HSP	LTFL	non-active	0.0304303	non-active	0.01752	non-active	0.00134691	active	0.981321	non-active	0.293415
>142HSP	LTLL	non-active	0.0315673	non-active	0.213046	non-active	0.000897202	active	0.996312	non-active	0.146335
>143HSP	LTTQF	non-active	0.383256	non-active	0.000304251	non-active	0.0980472	non-active	0.464457	non-active	0.119516
>144HSP	LTTVL	non-active	0.37734	non-active	0.0235873	non-active	0.000397946	active	0.522486	non-active	0.22787
>145HSP	LTVL	active	0.529557	non-active	0.0433333	non-active	4.40529e-05	active	0.865013	non-active	0.227577
>146HSP	LVAF	non-active	0.216493	active	0.802325	non-active	0.00834468	active	0.998529	non-active	0.117825
>147HSP	LVAVG	active	0.604328	active	0.842438	non-active	4.13503e-07	active	0.85669	non-active	0.089209
>148HSP	LVDL	active	0.689523	active	0.805619	non-active	0.000788788	active	0.992807	non-active	0.0758689
>149HSP	LVFSL	non-active	0.0106537	non-active	0.18074	non-active	0.00102419	active	0.537126	non-active	0.124673
>150HSP	LVGL	non-active	0.0415064	active	0.89051	non-active	2.10241e-05	active	0.999326	non-active	0.0711466
>151HSP	LVHL	non-active	0.0301338	non-active	0.00552166	active	0.596284	active	0.926661	active	0.874343
>152HSP	LVKKVL	non-active	0.0966889	non-active	0.119007	active	0.668332	active	0.536788	non-active	0.487643
>153HSP	LVLL	non-active	0.00283016	non-active	0.109981	non-active	6.73487e-05	active	0.999753	non-active	0.0543308
>154HSP	LVLP	non-active	0.013704	non-active	0.00905497	active	0.976912	active	0.98072	non-active	0.484619
>155HSP	LVSL	non-active	0.238179	non-active	0.152758	non-active	0.000126551	active	0.992804	non-active	0.0716466
>156HSP	LVVGL	non-active	0.063388	active	0.9819	non-active	1.34624e-07	active	0.656322	non-active	0.0709461
>157HSP	LVVL	non-active	0.0974512	non-active	0.312991	non-active	1.66432e-07	active	0.996603	non-active	0.0874625
>158HSP	LYGLD	non-active	0.204528	active	0.987206	non-active	0.14288	active	0.972483	active	0.72388
>159HSP	LYTF	non-active	0.175815	non-active	0.000184658	non-active	0.00424804	active	0.51907	active	0.751064
>160HSP	LYTL	non-active	0.193706	non-active	0.000639289	non-active	0.000431264	non-active	0.384349	active	0.719805
>161HSP	MLDM	non-active	0.0256795	non-active	0.000935898	active	0.726655	active	0.999983	active	0.882824
>162HSP	MPTKVLH	non-active	0.470793	non-active	4.18265e-06	active	0.560638	non-active	0.418641	active	0.612004
>163HSP	MQLF	non-active	0.00966277	non-active	3.69915e-05	active	0.869832	active	0.900682	active	0.784812
>164HSP	NLLP	non-active	0.0578786	non-active	0.00762969	active	0.972985	active	0.993623	non-active	0.372874
>165HSP	NPLF	non-active	0.0113628	non-active	0.496491	active	0.901208	active	0.948451	active	0.549781
>166HSP	NPVDPVK	non-active	0.248814	active	0.971877	active	0.923133	active	0.896496	active	0.637562
>167HSP	NVGPLG	non-active	0.271004	active	0.848818	active	0.829754	active	0.854399	active	0.581701
>168HSP	PPLEKF	non-active	0.0183459	non-active	0.0764017	active	0.812969	active	0.926646	active	0.787342
>169HSP	PSLF	non-active	0.00855996	non-active	0.216084	non-active	0.277972	active	0.998076	non-active	0.283902
>170HSP	PTDST	active	0.687954	non-active	0.00568281	non-active	0.00545599	active	0.968494	non-active	0.0224561
>171HSP	PVLL	non-active	0.00663943	non-active	0.0221211	non-active	0.0066862	active	0.999945	non-active	0.384573
>172HSP	PYLF	non-active	0.00595861	non-active	0.0476743	active	0.855984	active	0.945022	active	0.956804
>173HSP	RSELQTAVR	active	0.978191	non-active	0.0123482	non-active	0.0749768	non-active	0.466174	non-active	0.114047
>174HSP	SLFD	non-active	0.18965	active	0.571559	non-active	0.0346779	active	0.999979	non-active	0.148245
>175HSP	SPARPLV	active	0.718598	non-active	1.5415e-05	active	0.719623	non-active	0.37425	non-active	0.394756
>176HSP	SPFL	non-active	0.00293101	non-active	0.108684	non-active	0.30808	active	0.999613	non-active	0.410145
>177HSP	SPLF	non-active	0.00646028	non-active	0.197353	non-active	0.442414	active	0.997217	non-active	0.357387
>178HSP	SVGPF	non-active	0.0342376	active	0.547269	non-active	0.336084	active	0.908686	non-active	0.487643
>179HSP	TFTF	non-active	0.288064	non-active	0.00048252	non-active	0.113303	active	0.995294	non-active	0.394468
>180HSP	TGLF	non-active	0.0992558	active	0.871489	non-active	0.0917443	active	0.995609	non-active	0.487643
>181HSP	TGWFG	non-active	0.106244	non-active	0.388503	active	0.891937	active	0.969623	active	0.873865
>182HSP	TLLP	non-active	0.0828289	non-active	0.0005435	non-active	0.406424	active	0.995589	non-active	0.448376
>183HSP	TLLY	non-active	0.159033	non-active	0.00214809	non-active	0.000363909	active	0.975022	active	0.570143
>184HSP	TLPL	non-active	0.130563	non-active	9.48221e-05	non-active	0.245052	active	0.994978	non-active	0.395451
>185HSP	TLPTLGA	non-active	0.329432	non-active	0.0353591	non-active	0.204515	active	0.830518	active	0.510553
>186HSP	TLPTLQ	non-active	0.441032	non-active	0.000147047	non-active	0.376034	active	0.703192	non-active	0.354583
>187HSP	TPLTLQ	non-active	0.462411	non-active	1.2416e-05	non-active	0.056233	active	0.527573	non-active	0.487643
>188HSP	VADPVLQLLNNMLDK	non-active	0.319096	active	0.98703	non-active	0.441229	non-active	0.0606203	active	0.690066
>189HSP	VALL	non-active	0.270514	non-active	0.230635	non-active	5.75952e-05	active	0.999913	non-active	0.0818694
>190HSP	VAVNGKTSDGGNADDSDL	active	0.713786	active	0.538516	non-active	1.67911e-05	non-active	5.54935e-05	non-active	0.236604
>191HSP	VAVNGKTSDNNADDSDL	active	0.743488	active	0.5103	non-active	8.73615e-05	non-active	0.000225182	non-active	0.285665
>192HSP	VAVPLYA	non-active	0.350347	non-active	0.0205691	active	0.58541	non-active	0.486356	active	0.551289
>193HSP	VDLF	non-active	0.204651	active	0.598115	non-active	0.0268324	active	0.973416	non-active	0.177718
>194HSP	VELL	non-active	0.417386	active	0.517391	non-active	0.000707966	active	0.99508	non-active	0.0870771
>195HSP	VFTPL	non-active	0.143992	non-active	0.0213262	non-active	0.491568	active	0.707785	non-active	0.487643
>196HSP	VGLF	non-active	0.0193148	active	0.918566	non-active	0.00610768	active	0.996704	non-active	0.203611
>197HSP	VLANL	non-active	0.271004	active	0.953268	non-active	0.327229	active	0.685881	non-active	0.487643
>198HSP	VLEL	active	0.659809	non-active	0.253522	non-active	0.00058187	active	0.998692	non-active	0.172503
>199HSP	VLEYL	non-active	0.201394	active	0.564215	non-active	0.0264313	non-active	0.362024	active	0.676103
>200HSP	VLLDL	non-active	0.197073	active	0.699587	non-active	0.000456957	active	0.61504	non-active	0.111838
>201HSP	VLLPGE	non-active	0.232549	non-active	0.267621	active	0.968287	active	0.83152	active	0.559346
>202HSP	VLNL	non-active	0.243845	active	0.579591	non-active	0.0805673	active	0.975739	non-active	0.395773
>203HSP	VLQF	non-active	0.0256059	non-active	0.0141283	active	0.774546	active	0.969811	active	0.62987
>204HSP	VLSL	non-active	0.111838	non-active	0.0428686	non-active	0.000413046	active	0.994265	non-active	0.10208
>205HSP	VLTL	non-active	0.438749	non-active	0.0290198	non-active	0.000138328	active	0.924332	non-active	0.230565
>206HSP	VPEPL	non-active	0.132021	non-active	0.409862	active	0.998651	active	0.930711	active	0.663722
>207HSP	VPFV	non-active	0.068597	active	0.963761	active	0.941679	active	0.994926	active	0.799623
>208HSP	VPLF	non-active	0.00775923	non-active	0.260579	active	0.988015	active	0.982316	active	0.675527
>209HSP	VPLL	non-active	0.00553903	non-active	0.00895638	active	0.887446	active	0.983748	non-active	0.431669
>210HSP	VPLV	non-active	0.102584	non-active	0.0266714	active	0.652437	active	0.964739	non-active	0.487643
>211HSP	VSFSF	non-active	0.00259456	non-active	0.138577	non-active	0.0565597	active	0.990959	non-active	0.39377
>212HSP	VSLAL	non-active	0.378192	non-active	0.0700285	non-active	0.00392298	active	0.519748	non-active	0.245032
>213HSP	VSLF	non-active	0.0241003	non-active	0.23162	non-active	0.0677436	active	0.99864	non-active	0.229443
>214HSP	VSLL	non-active	0.103298	non-active	0.0868245	non-active	0.000849795	active	0.998833	non-active	0.120013
>215HSP	VTLF	non-active	0.301685	non-active	0.0245603	non-active	0.0290129	active	0.974927	non-active	0.28601
>216HSP	VTSYADEL	active	0.889771	active	0.565661	non-active	0.253402	active	0.554384	non-active	0.487643
>217HSP	VVFF	non-active	0.0134888	active	0.622894	non-active	0.258713	active	0.999977	non-active	0.197491
>218HSP	VVGF	non-active	0.246731	active	0.974789	non-active	0.00374992	active	0.999938	non-active	0.117671
>219HSP	VVLF	non-active	0.0391863	non-active	0.219592	non-active	0.000194831	active	0.998727	non-active	0.125681
>220HSP	VVLL	non-active	0.0613873	non-active	0.161347	non-active	9.87536e-07	active	0.999421	non-active	0.0843649
>221HSP	VVLSL	non-active	0.137854	non-active	0.0732967	non-active	1.1057e-05	active	0.694167	non-active	0.155151
>222HSP	VVLTSF	non-active	0.311211	non-active	0.00730706	non-active	0.01344	active	0.558883	non-active	0.225719
>223HSP	VVLTTL	non-active	0.382174	non-active	0.0102075	non-active	0.000717144	active	0.529447	non-active	0.135012
>224HSP	VVMGF	non-active	0.0805713	non-active	0.256174	non-active	0.0251726	active	0.983225	non-active	0.487643
>225HSP	VVSF	non-active	0.31407	non-active	0.210941	non-active	0.184262	active	0.999878	non-active	0.311287
>226HSP	VVVANF	non-active	0.265265	non-active	0.178819	non-active	0.0891237	active	0.668155	non-active	0.288196
>227HSP	VVVF	non-active	0.179657	active	0.854918	non-active	0.00326111	active	0.99997	non-active	0.167374
>228HSP	VVVGL	non-active	0.214039	active	0.995829	non-active	2.32918e-07	active	0.917876	non-active	0.144717
>229HSP	VVVL	non-active	0.488935	active	0.872019	non-active	1.00897e-06	active	0.999917	non-active	0.146777
>230HSP	VVVVL	non-active	0.0670815	active	0.997123	non-active	1.29028e-07	active	0.994586	non-active	0.0679153
>231HSP	VVYEL	active	0.536637	active	0.618034	non-active	0.368826	non-active	0.469542	non-active	0.388421
>232HSP	VYDL	active	0.590482	active	0.593649	non-active	0.110688	active	0.834631	active	0.551477
>233HSP	WAFE	non-active	0.393652	non-active	0.35739	non-active	0.4247	active	0.999081	active	0.867081
>234HSP	WDLE	non-active	0.3565	active	0.99359	non-active	0.462101	active	0.997724	active	0.991857
>235HSP	WSLQ	non-active	0.0902503	non-active	0.00799623	active	0.722445	active	0.978033	active	0.743309
>236HSP	YEEF	non-active	0.299854	active	0.992139	non-active	0.299537	active	0.99856	active	0.967911
>237HSP	YELL	non-active	0.0795496	active	0.677312	non-active	0.094165	active	0.975942	active	0.837853
>238HSP	YEVW	non-active	0.378945	non-active	0.310021	non-active	0.418088	active	0.992818	active	0.901574
>239HSP	YFSAL	non-active	0.191339	non-active	0.0846791	non-active	0.255935	non-active	0.315209	non-active	0.362634
>240HSP	YGLY	non-active	0.0278225	active	0.930117	active	0.889115	active	0.999829	active	0.999276
>241HSP	YLFGGGSN	non-active	0.132693	active	0.929858	active	0.954159	non-active	0.153485	active	0.70254
>242HSP	YVDL	non-active	0.419441	active	0.753331	non-active	0.0959954	active	0.719212	non-active	0.476192
>243HSP	YVGLEL	non-active	0.297876	active	0.731736	non-active	0.0387172	non-active	0.418851	non-active	0.329385
>244HSP	YVNL	non-active	0.375725	non-active	0.00908839	non-active	0.159614	active	0.554414	active	0.616023

## Sheet: H_GT
Sample	Sequence	Umami	Umami_protability	Bitter	Bitter_protability	Antihypertensive	Antihypertensive_protability	DPPIV	DPPIV_protability	Antioxidant	Antioxidant_protability
>1HGT	ADDDGVDGEWTYDDATK	active	0.953417	active	0.995608	non-active	4.16536e-07	non-active	9.41617e-07	active	0.618863
>2HGT	ADEYALPGKAT	active	0.794671	active	0.918276	non-active	0.0701054	non-active	0.295966	active	0.661026
>3HGT	AFEVEEGPAK	active	0.696535	non-active	0.333418	active	0.913857	active	0.594192	active	0.733473
>4HGT	AGESDLVALK	active	0.85061	non-active	0.474032	non-active	0.00679768	active	0.763996	non-active	0.344144
>5HGT	APLPLG	non-active	0.0625506	non-active	0.00256698	non-active	0.426472	active	0.860068	non-active	0.460171
>6HGT	APPGPPPE	non-active	0.0402138	active	0.959363	active	0.999998	active	0.700125	active	0.646188
>7HGT	APPPDPPAPH	non-active	0.0222515	active	0.999955	active	0.999968	active	0.922836	active	0.6514
>8HGT	APPPGPPE	non-active	0.0274292	active	0.598996	active	0.999998	active	0.781805	active	0.698066
>9HGT	DAFY	non-active	0.334975	active	0.702159	non-active	0.338212	active	0.999268	active	0.661556
>10HGT	DDGYFKLK	non-active	0.278394	non-active	0.330762	non-active	0.01123	non-active	0.442852	non-active	0.275239
>11HGT	DDPSQSADLLAEAK	active	0.927619	active	0.82447	active	0.876629	non-active	0.121795	active	0.651458
>12HGT	DDPSQSADLLSEAK	active	0.894061	non-active	0.484129	active	0.647197	non-active	0.365471	non-active	0.325786
>13HGT	DDPSQSANLLAEAK	active	0.743281	active	0.880386	active	0.605555	non-active	0.124345	active	0.543063
>14HGT	DDPSQSTDVLGEAK	active	0.85735	non-active	0.449015	active	0.54666	non-active	0.199021	non-active	0.26562
>15HGT	DERGGGLPLPK	non-active	0.137663	active	0.949149	active	0.516634	active	0.933081	non-active	0.352766
>16HGT	DFPKPLE	non-active	0.0545418	active	0.543249	active	0.767194	active	0.973528	active	0.724865
>17HGT	DGFLQSLK	non-active	0.0297018	non-active	0.446553	non-active	0.0278986	active	0.760418	non-active	0.485249
>18HGT	DYNLQKESTLH	non-active	0.384647	non-active	0.0473233	non-active	0.0165657	non-active	0.280342	non-active	0.455168
>19HGT	EAPKPLV	active	0.538845	non-active	0.283187	active	0.819032	active	0.669995	non-active	0.487643
>20HGT	EDFLP	non-active	0.111277	non-active	0.389097	active	0.815592	active	0.987361	active	0.731034
>21HGT	EDWGPLG	non-active	0.196641	non-active	0.315706	active	0.97445	active	0.978598	active	0.985764
>22HGT	EEEFLQ	non-active	0.135475	active	0.835038	active	0.873338	active	0.906987	active	0.920334
>23HGT	EEFDVTPR	active	0.836209	active	0.867494	active	0.888429	active	0.815857	active	0.812574
>24HGT	EGTTTEAVDAATAEK	active	0.987047	active	0.754959	active	0.957176	non-active	2.14672e-07	non-active	0.352798
>25HGT	ELVF	non-active	0.0620417	active	0.840321	non-active	0.00190884	active	0.99892	non-active	0.175297
>26HGT	FAYPEELSSMVLTK	non-active	0.427861	active	0.584219	non-active	0.163354	non-active	0.46338	non-active	0.487643
>27HGT	FDLKPVN	non-active	0.133389	non-active	0.448351	active	0.844488	active	0.564659	non-active	0.381628
>28HGT	FDRTLLE	active	0.629451	active	0.953058	non-active	0.0756937	active	0.904462	non-active	0.487643
>29HGT	FEEF	non-active	0.0431518	active	0.990219	non-active	0.316371	active	0.999917	active	0.831966
>30HGT	FEFE	non-active	0.0352306	active	0.972997	active	0.550428	active	0.999985	non-active	0.252069
>31HGT	FEFL	non-active	0.00424823	non-active	0.400269	non-active	0.222378	active	0.999979	active	0.554388
>32HGT	FENNPLLR	non-active	0.026694	active	0.991354	active	0.888397	active	0.994044	non-active	0.494901
>33HGT	FLAL	non-active	0.0364112	active	0.570567	non-active	0.127628	active	0.999647	non-active	0.117936
>34HGT	FNEKSKEL	non-active	0.213907	non-active	0.233109	non-active	0.0908913	non-active	0.29428	non-active	0.21356
>35HGT	FPYVT	non-active	0.156211	active	0.532281	active	0.968357	non-active	0.158263	active	0.715887
>36HGT	FTEF	non-active	0.165364	non-active	0.0695661	non-active	0.257004	active	0.999159	active	0.561501
>37HGT	FTLE	non-active	0.426679	active	0.576441	non-active	0.0239878	active	0.935946	non-active	0.383175
>38HGT	FTTVEM	non-active	0.469085	non-active	0.00278546	non-active	0.115396	active	0.800746	non-active	0.371057
>39HGT	FTVTEM	non-active	0.413506	non-active	0.00601802	non-active	0.203258	active	0.762516	non-active	0.335684
>40HGT	FVVF	non-active	0.00924294	active	0.65503	non-active	0.0685539	active	0.999975	non-active	0.252139
>41HGT	GFAGERSGDDEHLR	active	0.788198	non-active	0.176628	non-active	0.00517376	non-active	0.00259939	non-active	0.380725
>42HGT	GFQERGSDDEHLR	active	0.812607	non-active	0.0116681	non-active	0.0640185	non-active	0.00386888	non-active	0.213896
>43HGT	GPLW	non-active	0.0173977	active	0.69455	active	0.80452	active	0.999992	active	0.875883
>44HGT	GSVDASELTPAVTTYK	active	0.817214	active	0.596584	non-active	0.331589	non-active	0.0101111	non-active	0.490014
>45HGT	GTFEYTLK	non-active	0.343601	non-active	0.0862456	non-active	0.0479016	non-active	0.0512921	non-active	0.247687
>46HGT	HDHLLYPT	non-active	0.431008	non-active	0.000814359	active	0.938656	non-active	0.0727379	active	0.81088
>47HGT	HDRLLNSP	active	0.829761	non-active	0.0401271	non-active	0.26375	non-active	0.298434	non-active	0.326355
>48HGT	HEFF	non-active	0.0377169	non-active	0.263302	non-active	0.493596	active	0.998371	active	0.88758
>49HGT	HLPNLTEEQR	non-active	0.374664	active	0.998804	non-active	0.42768	active	0.90216	active	0.841883
>50HGT	HPLDPLT	non-active	0.253804	non-active	0.12613	active	0.995586	non-active	0.467994	active	0.54225
>51HGT	HVALK	active	0.557934	non-active	0.00345126	active	0.956082	non-active	0.373464	non-active	0.487643
>52HGT	HYELNPAK	non-active	0.271004	active	0.954578	non-active	0.433691	non-active	0.390555	active	0.620638
>53HGT	KGDPLRPP	non-active	0.225355	active	0.913989	non-active	0.386737	active	0.73925	non-active	0.468256
>54HGT	KGLKEW	non-active	0.245612	non-active	0.107535	non-active	0.269987	non-active	0.289812	active	0.910961
>55HGT	KSLLHKTF	non-active	0.0602496	non-active	0.00388755	non-active	0.00822053	non-active	0.12961	non-active	0.487643
>56HGT	LDKVRAL	active	0.882295	active	0.807364	active	0.619842	active	0.715639	non-active	0.421296
>57HGT	LDPFG	non-active	0.104892	active	0.629295	active	0.550565	active	0.968008	active	0.514117
>58HGT	LDTNADKQL	non-active	0.443843	active	0.949315	non-active	0.402154	active	0.737202	non-active	0.423827
	sequence	4_umami	4_umami_protability	3_bitter	3_bitter_protability	1_Antihypertensive	1_Antihypertensive_protability	2_DPPIV	2_DPPIV_protability	14_antioxidant	14_antioxidant_protability
>59HGT	LDVTPPR	active	0.575337	active	0.7467	active	0.978741	active	0.707939	non-active	0.487643
>60HGT	LEDHLVK	non-active	0.496931	active	0.686399	active	0.507833	active	0.865229	non-active	0.429734
>61HGT	LESVGKGAVHDVKD	active	0.942798	active	0.762026	non-active	0.218551	non-active	0.00762843	non-active	0.372996
>62HGT	LGQMSQLER	active	0.737724	active	0.692558	non-active	0.0513847	active	0.908073	non-active	0.196871
>63HGT	LLGGEPTAAALAYGLDR	active	0.943256	active	0.996593	non-active	0.000124332	non-active	0.000170287	active	0.783138
>64HGT	LLGWG	non-active	0.00567029	active	0.993996	non-active	0.189131	active	0.771566	active	0.970802
>65HGT	LLHDHYVT	non-active	0.348431	active	0.620742	non-active	0.0982295	non-active	0.125381	active	0.745128
>66HGT	LLNPLS	non-active	0.0263361	active	0.731781	non-active	0.459992	active	0.552807	non-active	0.334006
>67HGT	LLQDFFDGR	non-active	0.13887	active	0.519665	non-active	0.0194907	non-active	0.194547	active	0.547333
>68HGT	LLQDFFNGR	non-active	0.126747	active	0.506661	non-active	0.0256337	non-active	0.3378	non-active	0.487643
>69HGT	LLTF	non-active	0.0426074	non-active	0.00516183	non-active	0.0034748	active	0.920175	non-active	0.300418
>70HGT	LPAAF	non-active	0.186817	non-active	0.0743239	non-active	0.219871	active	0.80302	non-active	0.463114
>71HGT	LPDPEDKKEP	non-active	0.156242	active	0.967736	active	0.891741	active	0.544801	active	0.646578
>72HGT	LPLE	non-active	0.0649496	active	0.5023	active	0.998334	active	0.992265	active	0.558899
>73HGT	LPLL	non-active	7.84255e-05	non-active	0.00131557	active	0.999998	active	0.999675	non-active	0.381326
>74HGT	LPLP	non-active	0.000182716	non-active	8.30796e-05	active	0.999999	active	0.999937	non-active	0.487643
>75HGT	LPLPD	non-active	0.0187285	non-active	0.111029	active	0.999595	active	0.974401	non-active	0.487643
>76HGT	LPTFVS	non-active	0.103116	non-active	0.434862	non-active	0.0340607	active	0.555551	non-active	0.437965
>77HGT	LPVEP	non-active	0.2543	non-active	0.370243	active	0.999659	active	0.907903	active	0.600312
>78HGT	LSKEELER	active	0.945835	active	0.99715	active	0.607892	active	0.729	active	0.697203
>79HGT	LSQKFPK	non-active	0.00987093	non-active	0.416634	non-active	0.322986	non-active	0.285542	non-active	0.437753
>80HGT	LSVSL	non-active	0.055561	non-active	0.0560703	non-active	7.75512e-06	active	0.644309	non-active	0.0405026
>81HGT	LVLP	non-active	0.013704	non-active	0.00905497	active	0.976912	active	0.98072	non-active	0.484619
>82HGT	MPDLDANER	active	0.602722	active	0.732823	non-active	0.24817	active	0.776979	non-active	0.357227
>83HGT	MPDLDEAQR	active	0.796072	active	0.768238	non-active	0.253514	active	0.749214	non-active	0.334086
>84HGT	MPNLDADQR	non-active	0.485113	active	0.648044	non-active	0.148759	active	0.515874	non-active	0.183594
>85HGT	MPNLN	non-active	0.25707	non-active	0.0567666	active	0.955768	active	0.968829	non-active	0.487643
>86HGT	NGFDLKPVN	non-active	0.164086	non-active	0.440223	active	0.596595	active	0.900632	non-active	0.487643
>87HGT	NSAFEYTLK	non-active	0.281048	non-active	0.207686	non-active	0.0235347	non-active	0.134154	non-active	0.383802
>88HGT	PDWP	non-active	0.060888	non-active	0.370299	non-active	0.0347649	active	0.999997	active	0.936422
>89HGT	PGPLS	non-active	0.0100434	non-active	0.00272021	non-active	0.301877	active	0.952357	non-active	0.479465
>90HGT	PLESTA	active	0.863358	non-active	0.000792514	non-active	0.0577261	active	0.561836	non-active	0.297946
>91HGT	PVLEKF	non-active	0.0522895	non-active	0.21987	active	0.979072	active	0.570434	active	0.504422
>92HGT	SAFY	non-active	0.325593	non-active	0.0119071	non-active	0.449577	active	0.99693	non-active	0.487643
>93HGT	SDDTDLLSLK	active	0.706759	non-active	0.440251	non-active	0.0371153	active	0.616007	non-active	0.409516
>94HGT	SPFL	non-active	0.00293101	non-active	0.108684	non-active	0.30808	active	0.999613	non-active	0.410145
>95HGT	SPTLLE	active	0.593675	non-active	0.0739437	non-active	0.00648207	active	0.792039	non-active	0.493057
>96HGT	SSFDLKPVN	non-active	0.0306842	non-active	0.451059	non-active	0.172325	active	0.533874	non-active	0.261805
>97HGT	SSLAYHQDLT	active	0.620554	non-active	0.0372506	non-active	0.251387	non-active	0.199758	non-active	0.239373
>98HGT	TGWFG	non-active	0.106244	non-active	0.388503	active	0.891937	active	0.969623	active	0.873865
>99HGT	TPLL	non-active	0.122351	non-active	0.000122393	non-active	0.0289469	active	0.998805	non-active	0.400022
>100HGT	TPWL	non-active	0.43733	non-active	0.000162838	active	0.67767	active	0.984246	non-active	0.487643
>101HGT	VATVSLPR	active	0.732241	non-active	0.000785241	active	0.825759	active	0.530641	non-active	0.487643
>102HGT	VDDLDVTK	active	0.926493	active	0.543351	non-active	0.315332	active	0.762622	non-active	0.341491
>103HGT	VDEALNQVSSQR	active	0.944031	active	0.819323	non-active	0.150215	non-active	0.075125	active	0.607538
>104HGT	VLFDTG	non-active	0.476721	active	0.810266	non-active	0.00150446	active	0.619019	non-active	0.347202
>105HGT	VLLP	non-active	0.00721959	non-active	0.00574671	active	0.994241	active	0.99653	non-active	0.486023
>106HGT	VPEPLS	non-active	0.466431	non-active	0.109125	active	0.983048	active	0.647624	non-active	0.487643
>107HGT	VPLF	non-active	0.00775923	non-active	0.260579	active	0.988015	active	0.982316	active	0.675527
>108HGT	VPVDSHYFE	non-active	0.433386	active	0.569722	active	0.96549	active	0.524837	active	0.735965
>109HGT	VPYLG	non-active	0.22352	active	0.59176	active	0.998057	non-active	0.25634	active	0.788142
>110HGT	VPYMD	non-active	0.277043	active	0.90458	active	0.836648	active	0.866061	active	0.849171
>111HGT	VVAGTNY	non-active	0.272063	non-active	0.0098398	active	0.639055	non-active	0.432431	non-active	0.487643
>112HGT	VVVDF	non-active	0.443508	active	0.812408	non-active	0.00439858	active	0.913719	non-active	0.275834
>113HGT	YELL	non-active	0.0795496	active	0.677312	non-active	0.094165	active	0.975942	active	0.837853
>114HGT	YHKYSL	non-active	0.16702	non-active	4.86509e-05	non-active	0.100102	non-active	0.0755248	active	0.876739
>115HGT	YQVL	non-active	0.146445	non-active	0.0110877	non-active	0.346232	active	0.546422	active	0.803487
