# Supplementary material for: Comprehensive comparison of potential flavor-active peptides, amino acids and pigments accumulation in different altitudes cultivated albino teas
Source: Food Chem X. 2025 Jul 3;29:102722. doi: 10.1016/j.fochx.2025.102722 (PMC12272920; doi:10.1016/j.fochx.2025.102722)
Supplement: Supplementary material 4 — Table S4 Concentration of 19 essential amino acids and L-theanine in ‘Baiye 1’ collected from low and high altitudes. [file mmc4.xlsx]

## Sheet: Sheet1
Compound Name	L_FLs1	L_FLs2	L_FLs3	L_SP1	L_SP2	L_SP3	L_GT1	L_GT2	L_GT3	H_FLs1	H_FLs2	H_FLs3	H_SP1	H_SP2	H_SP3	H_GT1	H_GT2	H_GT3																											H-BT	H-BT
Phenylalanine	1.10264	1.0861	1.10543	0.506965	0.499361	0.508245	1.03523	1.0197	1.03784	0.469506	0.462464	0.470692	1.10164	1.08512	1.10442	1.07716	1.061	1.07988
Leucine	0.434826	0.428303	0.435924	0.201709	0.198684	0.202219	0.576782	0.56813	0.578239	0.159896	0.157497	0.160299	0.568238	0.559715	0.569673	0.442065	0.435434	0.443181
Tryptophan	0.641995	0.632365	0.643616	0.734439	0.723423	0.736294	0.890374	0.877019	0.892623	0.738179	0.727107	0.740043	0.96369	0.949234	0.966123	0.829582	0.817138	0.831677
Valine	0.44743	0.440718	0.44856	0.223135	0.219788	0.223699	0.41226	0.406076	0.413301	0.230536	0.227078	0.231118	0.44847	0.441743	0.449603	0.371116	0.365549	0.372053
Proline	0.600264	0.59126	0.60178	0.202534	0.199496	0.203045	0.371071	0.365505	0.372008	0.200564	0.197555	0.20107	0.421246	0.414927	0.422309	0.345187	0.34001	0.346059
Tyrosine	0.810441	0.798284	0.812487	0.709278	0.698639	0.711069	0.773834	0.762226	0.775788	0.693657	0.683252	0.695409	0.795912	0.783973	0.797922	0.744026	0.732866	0.745905
Alanine	0.523622	0.515767	0.53302	0.344182	0.339019	0.345051	0.390116	0.384264	0.391101	0.281844	0.277616	0.282556	0.328461	0.323534	0.32929	0.330244	0.32529	0.331078
Threonine	0.443327	0.436677	0.443774	0.484737	0.477466	0.485961	0.543609	0.535454	0.544981	0.411233	0.405065	0.412272	0.529623	0.521679	0.530961	0.495569	0.488136	0.496821
Glycine	0.146878	0.144675	0.147249	0.138758	0.136677	0.139109	0.145658	0.143473	0.146025	0.146359	0.144164	0.146729	0.148109	0.145888	0.148483	0.144403	0.142237	0.144768
Glutamine	2.5664	2.5279	2.57288	7.52742	7.41451	7.54643	5.52398	5.44112	5.53793	2.36819	2.33267	2.37417	1.64616	1.62147	1.65032	1.17868	1.161	1.18165
Serine	1.19761	1.17965	1.20064	1.07047	1.05441	1.07317	1.31438	1.29466	1.3177	0.851893	0.839115	0.854044	1.08186	1.06563	1.08459	0.866166	0.853174	0.868353
Glutamic acid	0.642826	0.633183	0.644449	4.45751	4.39064	4.46876	4.15813	4.09576	4.16863	2.10131	2.06979	2.10662	3.19467	3.14675	3.20274	1.80229	1.77525	1.80684
Asparagine	1.85716	1.82931	1.86185	1.42512	1.40375	1.42872	2.51489	2.47717	2.52124	1.01196	0.996777	1.01451	1.6147	1.59048	1.61878	1.49716	1.47471	1.50094
aspartic acid	1.25119	1.23242	1.25435	2.27542	2.24129	2.28117	2.41312	2.37693	2.41922	1.78402	1.75726	1.78853	1.90379	1.87524	1.9086	1.5594	1.53601	1.56334
Histidine	0.387661	0.381846	0.388639	0.483671	0.476416	0.484892	0.547157	0.53895	0.548539	0.399722	0.393726	0.400731	0.456451	0.449604	0.457604	0.437043	0.430488	0.438147
Arginine	1.21906	1.20078	1.22214	4.36863	4.3031	4.37966	3.04142	2.9958	3.0491	0.66291	0.652966	0.664584	0.522654	0.514814	0.523974	0.553172	0.544874	0.554568
Lysine	0.215396	0.212165	0.21594	0.220443	0.217136	0.221	0.286947	0.282643	0.287672	0.142628	0.140489	0.142988	0.338657	0.333577	0.339512	0.246778	0.243077	0.247401
isoleucine	0.024357	0.0239916	0.0244185	0.0249277	0.0245538	0.0249906	0.032448	0.0319613	0.0325299	0.0161284	0.0158865	0.0161691	0.0382954	0.0377209	0.0383921	0.0279057	0.0274871	0.0279761
Theanine	17.2392	16.9806	17.2827	32.2955	31.8111	32.3771	27.2937	26.8843	27.3626	15.4535	15.2217	15.4925	12.3671	12.1816	12.3983	12.4044	12.2183	12.4357
