# Supplementary material for: Comprehensive comparison of potential flavor-active peptides, amino acids and pigments accumulation in different altitudes cultivated albino teas
Source: Food Chem X. 2025 Jul 3;29:102722. doi: 10.1016/j.fochx.2025.102722 (PMC12272920; doi:10.1016/j.fochx.2025.102722)
Supplement: Supplementary material 5 — Table S5 Concentration of carotenoids in ‘Baiye 1’ collected from low and high altitudes. [file mmc5.xlsx]

## Sheet: Sheet1
Index		Class	L_FLs1	L_FLs2	L_FLs3	L_SP1	L_SP2	L_SP3	L_GT1	L_GT2	L_GT3	H_FLs1	H_FLs2	H_FLs3	H_SP1	H_SP2	H_SP3	H_GT1	H_GT2	H_GT3
Carotenoid_04	β-carotene（C1)	carotenes	31.1131	30.6464	31.1916	30.4397	29.9831	30.5166	36.2171	35.6739	36.3086	12.6688	12.4788	12.7008	24.2768	23.9127	24.3381	29.3771	28.9364	29.4512
Carotenoid_01	α-carotene（C2)	carotenes	5.7282	5.64228	5.74266	4.16456	4.10209	4.17508	5.0987	5.02222	5.11158	1.34159	1.32147	1.34498	3.53883	3.48574	3.54776	3.6757	3.62056	3.68498
Carotenoid_06	(E/Z)-phytoene（C3)	carotenes	2.3899	2.35406	2.39594	3.24002	3.19142	3.2482	3.51259	3.4599	3.52146	0.881344	0.868124	0.88357	0.707689	0.697074	0.709476	1.15202	1.13474	1.15493
Carotenoid_59	lutein(X1)	xanthophylls	352.266	346.982	353.155	398.731	392.75	399.738	356.691	351.341	357.592	164.692	162.221	165.108	354.887	349.564	355.783	342.306	337.171	343.17
Carotenoid_56	zeaxanthin(X2)	xanthophylls	15.8354	15.5979	15.8754	10.9006	10.7371	10.9282	10.5304	10.3724	10.557	9.17967	9.04197	9.20285	17.6733	17.4082	17.7179	17.3402	17.0801	17.384
Carotenoid_58	neoxanthin(X3)	xanthophylls	6.07784	5.98667	6.09319	16.1364	15.8944	16.1772	6.74277	6.64162	6.75979	2.20677	2.17367	2.21234	19.2378	18.9493	19.2864	19.6034	19.3094	19.6529
Carotenoid_60	β-cryptoxanthin(X4)	xanthophylls	2.21598	2.18274	2.22157	2.48697	2.44966	2.49325	2.55213	2.51384	2.55857	1.48775	1.46543	1.49151	3.95862	3.89924	3.96862	3.7366	3.68055	3.74603
Carotenoid_57	violaxanthin(X5)	xanthophylls	1.28836	1.26904	1.29162	2.97473	2.93011	2.98224	2.24091	2.2073	2.24657	0.673657	0.663552	0.675358	4.63376	4.56426	4.64547	5.59864	5.51466	5.61278
Carotenoid_64	α-cryptoxanthin(X6)	xanthophylls	0.454006	0.447196	0.455153	0.319948	0.315149	0.320756	0.434203	0.42769	0.435299	0.148797	0.146565	0.149173	0.233274	0.229775	0.233864	0.331772	0.326796	0.33261
Carotenoid_12	lutein palmitate(X7)	xanthophylls	0.216401	0.213155	0.216948	0.199124	0.196137	0.199627	1.50044	1.47793	1.50423	0.11991	0.118111	0.120213	0.238262	0.234688	0.238863	0.331778	0.326802	0.332616
Carotenoid_11	lutein myristate(X8)	xanthophylls	0.185492	0.18271	0.185961	0.219332	0.216042	0.219886	0.348713	0.343482	0.349593	0.165762	0.163275	0.16618	0.225399	0.222018	0.225968	0.234212	0.230699	0.234804
Carotenoid_17	lutein dimyristate(X9)	xanthophylls	0.0705312	0.0694732	0.0707093	0.0878635	0.0865456	0.0880854	0.109061	0.107425	0.109336	0.0551823	0.0543546	0.0553217	0.0888776	0.0875444	0.089102	0.093201	0.0918029	0.0934363
Carotenoid_15	lutein dilaurate(X10)	xanthophylls	0.0665191	0.0655213	0.0666871	0.098699	0.0972186	0.0989483	0.081095	0.0798786	0.0812998	0.0393705	0.0387799	0.0394699	0.0535278	0.0527248	0.0536629	0.0565698	0.0557212	0.0567126
Carotenoid_62	8'-apo-beta-carotenal(X11)	xanthophylls	0.0446687	0.0439987	0.0447815	0.0685057	0.0674781	0.0686787	0.0313708	0.0309002	0.03145	0.0216481	0.0213234	0.0217028	0.0604442	0.0595375	0.0605968	0.0493533	0.048613	0.049478
Carotenoid_45	zeaxanthin dimyristate(X12)	xanthophylls	0.0326419	0.0321523	0.0327243	0.0350578	0.034532	0.0351464	0.02071	0.0203994	0.0207623	0.0192941	0.0190047	0.0193429	0.0275503	0.0271371	0.0276199	0.0282732	0.0278491	0.0283446
Carotenoid_21	lutein oleate(X13)	xanthophylls	0.0304497	0.029993	0.0305266	0.0146481	0.0144284	0.0146851	0.0525699	0.0517814	0.0527027	0.0132807	0.0130815	0.0133142	0.0221907	0.0218578	0.0222467	0.035131	0.034604	0.0352197
Carotenoid_67	echinenone(X14)	xanthophylls	0.026306	0.0259115	0.0263725	0.0856662	0.0843812	0.0858826	0.0341704	0.0336579	0.0342567	0.010779	0.0106173	0.0108062	0.0694399	0.0683983	0.0696152	0.0450696	0.0443936	0.0451834
Carotenoid_48	zeaxanthin dipalmitate(X15)	xanthophylls	0.0174717	0.0172096	0.0175158	0.0248998	0.0245263	0.0249627	0.0238835	0.0235252	0.0239438	0.030126	0.0296741	0.0302021	0.0669243	0.0659204	0.0670933	0.0645189	0.0635511	0.0646819
Carotenoid_09	lutein caprate(X16)	xanthophylls	0.0150796	0.0148534	0.0151177	0.0191405	0.0188534	0.0191888	0.0273025	0.026893	0.0273715	0.0192175	0.0189292	0.019266	0.0171766	0.0169189	0.0172199	0.0208438	0.0205311	0.0208964
Carotenoid_27	violaxanthin dibutyrate(X17)	xanthophylls	0.0131632	0.0129657	0.0131964	0.0148723	0.0146493	0.0149099	0.0135446	0.0133414	0.0135788	0.0281634	0.0277409	0.0282345	0.0327954	0.0323034	0.0328782	0.0375344	0.0369714	0.0376292
Carotenoid_68	β-citraurin(X18)	xanthophylls	0.00874342	0.00861227	0.0087655	0.00803687	0.00791632	0.00805717	0.00450479	0.00443722	0.00451617	0.0043162	0.00425145	0.0043271	0.0104564	0.0102996	0.0104828	0.00692092	0.0068171	0.00693839
Carotenoid_30	violaxanthin palmitate(X19)	xanthophylls	0	0	0	0.120012	0.118212	0.120315	0.0960423	0.0946017	0.0962848	0.0713393	0.0702692	0.0715195	0.272951	0.268856	0.27364	0.26147	0.257548	0.262131
