# Supplementary material for: Comprehensive comparison of potential flavor-active peptides, amino acids and pigments accumulation in different altitudes cultivated albino teas
Source: Food Chem X. 2025 Jul 3;29:102722. doi: 10.1016/j.fochx.2025.102722 (PMC12272920; doi:10.1016/j.fochx.2025.102722)
Supplement: Supplementary material 6 — Table S6 Concentration of flava-3-ols and flavonoid glycosides in ‘Baiye 1’ collected from low and high altitudes. [file mmc6.xlsx]

## Sheet: Sheet1
Compound Name	L_FLs1	L_FLs2	L_FLs3	L_SP1	L_SP2	L_SP3	L_GT1	L_GT2	L_GT3	H_FLs1	H_FLs2	H_FLs3	H_SP1	H_SP2	H_SP3	H_GT1	H_GT2	H_GT3																											H_BT	H_BT
C	2.9569	2.91254	2.96436	2.0368	2.00625	2.04195	2.60467	2.5656	2.61125	2.16236	2.12993	2.16782	1.73212	1.70614	1.7365	2.11158	2.07991	2.11692																									0	0	0	0
CG	0.029197	0.028759	0.0292707	0.0289402	0.0285061	0.0290133	0.502725	0.495185	0.503995	0.0416657	0.0410407	0.0417709	0.033934	0.0334249	0.0340196	0.311201	0.306533	0.311987																									0	0	0	0
EC	16.3659	16.1204	16.4072	13.0663	12.8703	13.0993	14.074	13.8629	14.1095	12.818	12.6258	12.8504	12.1193	11.9375	12.1499	11.3845	11.2137	11.4132																									0	0	0	0
ECG	32.9634	32.469	33.0467	26.969	26.5644	27.0371	31.1924	30.7245	31.2712	25.5041	25.1215	25.5685	24.7446	24.3735	24.8071	20.3755	20.0698	20.4269																									0	0	0	0
EGC	41.2731	40.654	41.3773	37.5813	37.0176	37.6762	40.2809	39.6767	40.3826	44.3076	43.643	44.4195	48.8275	48.0951	48.9508	39.4219	38.8305	39.5214																									0	0	0	0
EGCG	65.4546	64.4728	65.6199	57.9101	57.0415	58.0564	64.4427	63.4761	64.6054	58.9049	58.0214	59.0537	59.6901	58.7947	59.8408	51.5582	50.7849	51.6884																									0	0	0	0
GC	5.10893	5.0323	5.12184	3.93655	3.8775	3.94649	7.60999	7.49584	7.62921	3.36676	3.31626	3.37526	2.99889	2.95391	3.00647	5.81558	5.72834	5.83026																									0	0	0	0
GCG	0.348037	0.342817	0.348916	0.337563	0.332499	0.338415	6.04367	5.95301	6.05893	0.457189	0.450331	0.458344	0.42796	0.421541	0.429041	4.09681	4.03535	4.10715																									0	0	0	0
Kaempferol	0.0030587	0.00301282	0.00306642	0.00570335	0.0056178	0.00571775	0.0112845	0.0111153	0.011313	0.00427258	0.00420849	0.00428337	0.0095066	0.009364	0.00953061	0.0142204	0.0140071	0.0142563																									0	0	0	0
Kaempferol_3_rutinoside	0.350937	0.345673	0.351823	0.343654	0.338499	0.344521	0.411984	0.405805	0.413025	0.474245	0.467132	0.475443	0.555644	0.54731	0.557047	0.419644	0.413349	0.420704																									0	0	0	0
Myricetin	0.0502469	0.0494932	0.0503738	0.0459051	0.0452165	0.046021	0.0989252	0.0974413	0.099175	0.0717375	0.0706614	0.0719186	0.0800383	0.0788377	0.0802404	0.115654	0.113919	0.115946																									0	0	0	0
Myricetin_3_galactoside	2.98807	2.94325	2.99562	2.6942	2.65379	2.70101	3.08961	3.04327	3.09741	2.59985	2.56086	2.60642	2.55229	2.51401	2.55874	2.14516	2.11298	2.15058																									0	0	0	0
Myricetin_3'_glucoside	0.394144	0.388231	0.395139	0.374252	0.368638	0.375197	0.440759	0.434148	0.441872	0.52146	0.513638	0.522777	0.585403	0.576622	0.586881	0.436768	0.430217	0.437871																									0	0	0	0
Quercetin	0.00176014	0.00173373	0.00176458	0.00319782	0.00314985	0.00320589	0.0104422	0.0102855	0.0104685	0.00286521	0.00282223	0.00287245	0.00573518	0.00564915	0.00574966	0.0118987	0.0117202	0.0119287																									0	0	0	0
Quercetin_3_galactoside	0.834033	0.821522	0.836139	0.785954	0.774165	0.787939	0.872177	0.859094	0.874379	0.64361	0.633956	0.645236	0.682965	0.67272	0.684689	0.525106	0.51723	0.526432																									0	0	0	0
Quercetin_3_glucoside	0.196483	0.193536	0.196979	0.18449	0.181723	0.184956	0.215968	0.212729	0.216513	0.308745	0.304114	0.309524	0.34033	0.335225	0.34119	0.250152	0.246399	0.250783																									0	0	0	0
